# Supplementary material for: KIFC1 is activated by TCF-4 and promotes hepatocellular carcinoma pathogenesis by regulating HMGA1 transcriptional activity
Source: J Exp Clin Cancer Res. 2019 Jul 24;38:329. doi: 10.1186/s13046-019-1331-8 (PMC6657086; doi:10.1186/s13046-019-1331-8)
Supplement: Supplementary file 2 — MS1-proteins-HepG2-vector. MS2-proteins-HepG2-KIFC1. MS3-HepG2-KIFC1 vs Vector (ZIP 72 kb) [file 13046_2019_1331_MOESM2_ESM.zip]

Archive with 3 entries (3 files):
- MS1-proteins-HepG2-vector.csv
- MS2-proteins-HepG2-KIFC1.csv
- MS3-HepG2-KIFC1 vs Vector.xls
