# Supplementary material for: KIFC1 is activated by TCF-4 and promotes hepatocellular carcinoma pathogenesis by regulating HMGA1 transcriptional activity
Source: J Exp Clin Cancer Res. 2019 Jul 24;38:329. doi: 10.1186/s13046-019-1331-8 (PMC6657086; doi:10.1186/s13046-019-1331-8)
Supplement: Supplementary file 2 — MS1-proteins-HepG2-vector. MS2-proteins-HepG2-KIFC1. MS3-HepG2-KIFC1 vs Vector (ZIP 72 kb) [file 13046_2019_1331_MOESM2_ESM.zip › MS1-proteins-HepG2-vector.csv]

Protein Group	Protein ID	Accession	-10lgP	Coverage (%)	Coverage (%) 1-TK-Plvx	Area 1-hepg2 vector	#Peptides	#Unique	#Spec 1-TK-Plvx	PTM	Avg. Mass	Description
1	4	P35579|MYH9_HUMAN	432.03	58	58	7.00E+06	137	119	545	Deamidation (NQ); Oxidation (M); Pyro-glu from E; Pyro-glu from Q; Acetylation (Protein N-term)	226530	Myosin-9 OS=Homo sapiens GN=MYH9 PE=1 SV=4
2	8	P35580|MYH10_HUMAN	375.19	47	47	1.28E+06	94	77	244	Oxidation (M); Pyro-glu from Q	228997	Myosin-10 OS=Homo sapiens GN=MYH10 PE=1 SV=3
6	21	P13645|K1C10_HUMAN	301.22	46	46	1.09E+06	30	24	113	Deamidation (NQ); Oxidation (M); Pyro-glu from Q	58827	Keratin type I cytoskeletal 10 OS=Homo sapiens GN=KRT10 PE=1 SV=6
98	851	A0A0B4J1U7|HV601_HUMAN	25.61	6	6	1.04E+06	1	1	7		13481	Immunoglobulin heavy variable 6-1 OS=Homo sapiens GN=IGHV6-1 PE=3 SV=1
98	853	Q96M19|CL067_HUMAN	25.61	4	4	1.04E+06	1	1	7		18185	Putative transmembrane protein encoded by LINC00477 OS=Homo sapiens GN=LINC00477 PE=5 SV=1
9	3	P35527|K1C9_HUMAN	267.18	55	55	1.03E+06	27	27	78	Deamidation (NQ); Oxidation (M); Pyro-glu from Q	62064	Keratin type I cytoskeletal 9 OS=Homo sapiens GN=KRT9 PE=1 SV=3
5	6	P04264|K2C1_HUMAN	317.07	57	57	9.98E+05	43	27	154	Deamidation (NQ); Oxidation (M); Pyro-glu from Q	66039	Keratin type II cytoskeletal 1 OS=Homo sapiens GN=KRT1 PE=1 SV=6
71	391	A0A0C4DH68|KV224_HUMAN	71.33	22	22	8.08E+05	3	1	11		13079	Immunoglobulin kappa variable 2-24 OS=Homo sapiens GN=IGKV2-24 PE=3 SV=1
11	11	O00159|MYO1C_HUMAN	299.28	36	36	4.94E+05	37	36	70	Pyro-glu from Q	121682	Unconventional myosin-Ic OS=Homo sapiens GN=MYO1C PE=1 SV=4
13	12	O43795|MYO1B_HUMAN	273.09	35	35	4.31E+05	33	32	68	Pyro-glu from Q	131985	Unconventional myosin-Ib OS=Homo sapiens GN=MYO1B PE=1 SV=3
12	2	P35908|K22E_HUMAN	289.09	54	54	4.21E+05	33	23	73	Deamidation (NQ); Oxidation (M)	65433	Keratin type II cytoskeletal 2 epidermal OS=Homo sapiens GN=KRT2 PE=1 SV=2
17	10	P09874|PARP1_HUMAN	278.81	35	35	2.39E+05	25	25	50		113084	Poly [ADP-ribose] polymerase 1 OS=Homo sapiens GN=PARP1 PE=1 SV=4
33	9	Q9UHB6|LIMA1_HUMAN	260.26	35	35	2.13E+05	20	20	39		85226	LIM domain and actin-binding protein 1 OS=Homo sapiens GN=LIMA1 PE=1 SV=1
412	1206	P11171|41_HUMAN	22.11	2	2	1.91E+05	1	1	1		97017	Protein 4.1 OS=Homo sapiens GN=EPB41 PE=1 SV=4
52	219	P62805|H4_HUMAN	180.55	47	47	1.72E+05	8	8	18		11367	Histone H4 OS=Homo sapiens GN=HIST1H4A PE=1 SV=2
29	14	P08670|VIME_HUMAN	213.01	42	42	1.63E+05	17	16	36		53652	Vimentin OS=Homo sapiens GN=VIM PE=1 SV=4
10	47	P07437|TBB5_HUMAN	267.69	51	51	1.61E+05	18	5	75	Deamidation (NQ); Oxidation (M)	49671	Tubulin beta chain OS=Homo sapiens GN=TUBB PE=1 SV=2
27	69	Q9BQE3|TBA1C_HUMAN	223.66	38	38	1.47E+05	14	4	42	Pyro-glu from Q	49895	Tubulin alpha-1C chain OS=Homo sapiens GN=TUBA1C PE=1 SV=1
27	70	P68363|TBA1B_HUMAN	223.66	38	38	1.47E+05	14	4	42	Pyro-glu from Q	50152	Tubulin alpha-1B chain OS=Homo sapiens GN=TUBA1B PE=1 SV=1
42	61	Q16643|DREB_HUMAN	205.91	28	28	1.32E+05	14	14	25	Acetylation (Protein N-term)	71429	Drebrin OS=Homo sapiens GN=DBN1 PE=1 SV=4
19	18	P02533|K1C14_HUMAN	249.97	50	50	1.26E+05	22	9	49	Oxidation (M); Pyro-glu from Q	51562	Keratin type I cytoskeletal 14 OS=Homo sapiens GN=KRT14 PE=1 SV=4
40	15	Q12965|MYO1E_HUMAN	199.86	20	20	9.98E+04	16	16	27	Pyro-glu from Q	127062	Unconventional myosin-Ie OS=Homo sapiens GN=MYO1E PE=1 SV=2
4	44	P60709|ACTB_HUMAN	285.26	62	62	9.78E+04	28	1	166	Deamidation (NQ); Oxidation (M); Pyro-glu from E; Pyro-glu from Q; Acetylation (Protein N-term)	41737	Actin cytoplasmic 1 OS=Homo sapiens GN=ACTB PE=1 SV=1
87	154	P68104|EF1A1_HUMAN	145.52	16	16	8.33E+04	6	6	9		50141	Elongation factor 1-alpha 1 OS=Homo sapiens GN=EEF1A1 PE=1 SV=1
87	155	Q5VTE0|EF1A3_HUMAN	145.52	16	16	8.33E+04	6	6	9		50185	Putative elongation factor 1-alpha-like 3 OS=Homo sapiens GN=EEF1A1P5 PE=5 SV=1
3	45	P63261|ACTG_HUMAN	285.48	62	62	8.28E+04	29	2	173	Deamidation (NQ); Oxidation (M); Pyro-glu from E; Pyro-glu from Q; Acetylation (Protein N-term)	41793	Actin cytoplasmic 2 OS=Homo sapiens GN=ACTG1 PE=1 SV=1
165	560	Q12802|AKP13_HUMAN	21.87	0	0	8.20E+04	1	1	2		307550	A-kinase anchor protein 13 OS=Homo sapiens GN=AKAP13 PE=1 SV=2
44	48	Q9UM54|MYO6_HUMAN	219.73	15	15	7.98E+04	17	17	21		149691	Unconventional myosin-VI OS=Homo sapiens GN=MYO6 PE=1 SV=4
81	64	P13010|XRCC5_HUMAN	147.15	16	16	6.40E+04	9	9	9		82705	X-ray repair cross-complementing protein 5 OS=Homo sapiens GN=XRCC5 PE=1 SV=3
63	36	P11142|HSP7C_HUMAN	177.77	21	21	6.07E+04	10	8	13		70898	Heat shock cognate 71 kDa protein OS=Homo sapiens GN=HSPA8 PE=1 SV=1
61	37	Q69YQ0|CYTSA_HUMAN	150.52	13	13	5.30E+04	10	10	13		124602	Cytospin-A OS=Homo sapiens GN=SPECC1L PE=1 SV=2
46	100	P05141|ADT2_HUMAN	182.77	37	37	5.00E+04	13	5	21	Oxidation (M); Pyro-glu from Q; Acetylation (Protein N-term)	32852	ADP/ATP translocase 2 OS=Homo sapiens GN=SLC25A5 PE=1 SV=7
66	168	P60660|MYL6_HUMAN	158.37	51	51	4.43E+04	6	5	13		16930	Myosin light polypeptide 6 OS=Homo sapiens GN=MYL6 PE=1 SV=2
89	119	Q9NYL9|TMOD3_HUMAN	143.04	26	26	4.34E+04	6	6	9		39595	Tropomodulin-3 OS=Homo sapiens GN=TMOD3 PE=1 SV=1
131	380	P06702|S10A9_HUMAN	101.69	34	34	3.99E+04	4	4	5		13242	Protein S100-A9 OS=Homo sapiens GN=S100A9 PE=1 SV=1
97	525	P81605|DCD_HUMAN	126.04	25	25	3.72E+04	4	4	8		11284	Dermcidin OS=Homo sapiens GN=DCD PE=1 SV=2
85	169	P52907|CAZA1_HUMAN	142.11	30	30	3.68E+04	5	4	7		32923	F-actin-capping protein subunit alpha-1 OS=Homo sapiens GN=CAPZA1 PE=1 SV=3
23	34	P13647|K2C5_HUMAN	230.75	35	35	3.63E+04	21	4	48	Deamidation (NQ); Oxidation (M); Pyro-glu from Q	62378	Keratin type II cytoskeletal 5 OS=Homo sapiens GN=KRT5 PE=1 SV=3
76	20	P05187|PPB1_HUMAN	137.83	25	25	3.46E+04	8	7	9		57954	Alkaline phosphatase placental type OS=Homo sapiens GN=ALPP PE=1 SV=2
416	404	Q14690|RRP5_HUMAN	21.33	1	1	3.41E+04	1	1	1		208699	Protein RRP5 homolog OS=Homo sapiens GN=PDCD11 PE=1 SV=3
53	54	P12956|XRCC6_HUMAN	165.01	21	21	3.34E+04	10	10	15		69843	X-ray repair cross-complementing protein 6 OS=Homo sapiens GN=XRCC6 PE=1 SV=2
129	271	P62987|RL40_HUMAN	95.4	31	31	3.32E+04	4	4	5		14728	Ubiquitin-60S ribosomal protein L40 OS=Homo sapiens GN=UBA52 PE=1 SV=2
129	279	P62979|RS27A_HUMAN	95.4	26	26	3.32E+04	4	4	5		17965	Ubiquitin-40S ribosomal protein S27a OS=Homo sapiens GN=RPS27A PE=1 SV=2
129	288	P0CG47|UBB_HUMAN	95.4	17	17	3.32E+04	4	4	5		25762	Polyubiquitin-B OS=Homo sapiens GN=UBB PE=1 SV=1
129	293	P0CG48|UBC_HUMAN	95.4	6	6	3.32E+04	4	4	5		77039	Polyubiquitin-C OS=Homo sapiens GN=UBC PE=1 SV=3
102	203	P19105|ML12A_HUMAN	127.47	39	39	3.11E+04	5	5	8		19794	Myosin regulatory light chain 12A OS=Homo sapiens GN=MYL12A PE=1 SV=2
102	204	O14950|ML12B_HUMAN	127.47	38	38	3.11E+04	5	5	8		19779	Myosin regulatory light chain 12B OS=Homo sapiens GN=MYL12B PE=1 SV=2
202	735	Q9NVH2|INT7_HUMAN	24.34	1	1	3.02E+04	1	1	1		106834	Integrator complex subunit 7 OS=Homo sapiens GN=INTS7 PE=1 SV=1
7	59	P68133|ACTS_HUMAN	237.49	38	38	3.01E+04	19	2	94	Deamidation (NQ); Oxidation (M); Pyro-glu from E	42051	Actin alpha skeletal muscle OS=Homo sapiens GN=ACTA1 PE=1 SV=1
39	40	P08729|K2C7_HUMAN	169.78	23	23	2.95E+04	10	6	28	Deamidation (NQ); Acetylation (Protein N-term)	51386	Keratin type II cytoskeletal 7 OS=Homo sapiens GN=KRT7 PE=1 SV=5
84	93	P14923|PLAK_HUMAN	152.69	13	13	2.90E+04	8	8	10		81745	Junction plakoglobin OS=Homo sapiens GN=JUP PE=1 SV=3
100	43	Q8WWI1|LMO7_HUMAN	122.38	6	6	2.84E+04	6	6	6		192694	LIM domain only protein 7 OS=Homo sapiens GN=LMO7 PE=1 SV=3
36	24	P08779|K1C16_HUMAN	214.57	36	36	2.80E+04	17	6	31	Oxidation (M)	51268	Keratin type I cytoskeletal 16 OS=Homo sapiens GN=KRT16 PE=1 SV=4
59	16	Q15149|PLEC_HUMAN	160.93	3	3	2.75E+04	11	11	12		531796	Plectin OS=Homo sapiens GN=PLEC PE=1 SV=3
69	97	P15924|DESP_HUMAN	156.26	4	4	2.60E+04	10	10	12		331774	Desmoplakin OS=Homo sapiens GN=DSP PE=1 SV=3
514	945	Q9P0W5|SCHI1_HUMAN	22.92	4	4	2.56E+04	1	1	1	Oxidation (M)	53480	Schwannomin-interacting protein 1 OS=Homo sapiens GN=SCHIP1 PE=1 SV=1
125	189	P47756|CAPZB_HUMAN	128.2	16	16	2.48E+04	3	3	5		31350	F-actin-capping protein subunit beta OS=Homo sapiens GN=CAPZB PE=1 SV=4
101	134	P36578|RL4_HUMAN	92.6	11	11	2.44E+04	3	3	8		47697	60S ribosomal protein L4 OS=Homo sapiens GN=RPL4 PE=1 SV=5
62	349	Q99878|H2A1J_HUMAN	151.25	36	36	2.38E+04	6	2	13		13936	Histone H2A type 1-J OS=Homo sapiens GN=HIST1H2AJ PE=1 SV=3
62	350	Q96KK5|H2A1H_HUMAN	151.25	36	36	2.38E+04	6	2	13		13906	Histone H2A type 1-H OS=Homo sapiens GN=HIST1H2AH PE=1 SV=3
62	351	Q16777|H2A2C_HUMAN	151.25	36	36	2.38E+04	6	2	13		13988	Histone H2A type 2-C OS=Homo sapiens GN=HIST2H2AC PE=1 SV=4
62	377	Q9BTM1|H2AJ_HUMAN	151.25	36	36	2.38E+04	6	2	13		14019	Histone H2A.J OS=Homo sapiens GN=H2AFJ PE=1 SV=1
62	352	P20671|H2A1D_HUMAN	151.25	35	35	2.38E+04	6	2	13		14107	Histone H2A type 1-D OS=Homo sapiens GN=HIST1H2AD PE=1 SV=2
62	353	P0C0S8|H2A1_HUMAN	151.25	35	35	2.38E+04	6	2	13		14091	Histone H2A type 1 OS=Homo sapiens GN=HIST1H2AG PE=1 SV=2
62	354	Q6FI13|H2A2A_HUMAN	151.25	35	35	2.38E+04	6	2	13		14095	Histone H2A type 2-A OS=Homo sapiens GN=HIST2H2AA3 PE=1 SV=3
70	32	P08238|HS90B_HUMAN	177.95	18	18	2.30E+04	9	4	11		83264	Heat shock protein HSP 90-beta OS=Homo sapiens GN=HSP90AB1 PE=1 SV=4
80	60	Q00610|CLH1_HUMAN	139.79	5	5	2.25E+04	7	7	8		191613	Clathrin heavy chain 1 OS=Homo sapiens GN=CLTC PE=1 SV=5
112	253	P16403|H12_HUMAN	133.82	21	21	2.23E+04	5	5	7	Acetylation (Protein N-term)	21365	Histone H1.2 OS=Homo sapiens GN=HIST1H1C PE=1 SV=2
93	23	P46940|IQGA1_HUMAN	109.28	6	6	2.13E+04	7	7	8		189251	Ras GTPase-activating-like protein IQGAP1 OS=Homo sapiens GN=IQGAP1 PE=1 SV=1
99	96	P05783|K1C18_HUMAN	140.7	17	17	2.12E+04	6	5	7		48058	Keratin type I cytoskeletal 18 OS=Homo sapiens GN=KRT18 PE=1 SV=2
91	33	Q6WCQ1|MPRIP_HUMAN	168.92	12	12	2.08E+04	8	8	9		116533	Myosin phosphatase Rho-interacting protein OS=Homo sapiens GN=MPRIP PE=1 SV=3
118	85	Q16891|MIC60_HUMAN	108.28	10	10	2.00E+04	4	4	5		83678	MICOS complex subunit MIC60 OS=Homo sapiens GN=IMMT PE=1 SV=1
90	42	P11021|GRP78_HUMAN	130.26	16	16	1.90E+04	8	7	10		72333	78 kDa glucose-regulated protein OS=Homo sapiens GN=HSPA5 PE=1 SV=2
60	72	Q13045|FLII_HUMAN	144.49	7	7	1.89E+04	7	7	13	Acetylation (Protein N-term)	144751	Protein flightless-1 homolog OS=Homo sapiens GN=FLII PE=1 SV=2
55	95	P02768|ALBU_HUMAN	175.28	15	15	1.81E+04	8	5	16	Oxidation (M)	69367	Serum albumin OS=Homo sapiens GN=ALB PE=1 SV=2
95	65	O43707|ACTN4_HUMAN	144.33	8	8	1.81E+04	6	6	7		104854	Alpha-actinin-4 OS=Homo sapiens GN=ACTN4 PE=1 SV=2
120	122	P18124|RL7_HUMAN	93.8	16	16	1.76E+04	4	4	5		29226	60S ribosomal protein L7 OS=Homo sapiens GN=RPL7 PE=1 SV=1
94	46	P52272|HNRPM_HUMAN	131.94	12	12	1.73E+04	7	7	8	Acetylation (Protein N-term)	77516	Heterogeneous nuclear ribonucleoprotein M OS=Homo sapiens GN=HNRNPM PE=1 SV=3
109	165	P07910|HNRPC_HUMAN	102.95	13	13	1.71E+04	3	3	6		33670	Heterogeneous nuclear ribonucleoproteins C1/C2 OS=Homo sapiens GN=HNRNPC PE=1 SV=4
75	86	P21333|FLNA_HUMAN	140.75	5	5	1.69E+04	10	8	11		280737	Filamin-A OS=Homo sapiens GN=FLNA PE=1 SV=4
114	153	P12268|IMDH2_HUMAN	120.03	17	17	1.65E+04	5	5	6		55805	Inosine-5'-monophosphate dehydrogenase 2 OS=Homo sapiens GN=IMPDH2 PE=1 SV=2
104	84	O14974|MYPT1_HUMAN	130.46	9	9	1.64E+04	6	6	7		115281	Protein phosphatase 1 regulatory subunit 12A OS=Homo sapiens GN=PPP1R12A PE=1 SV=1
117	17	Q08211|DHX9_HUMAN	121.53	5	5	1.61E+04	6	6	6		140958	ATP-dependent RNA helicase A OS=Homo sapiens GN=DHX9 PE=1 SV=4
41	55	P05787|K2C8_HUMAN	170.82	23	23	1.59E+04	12	7	27		53704	Keratin type II cytoskeletal 8 OS=Homo sapiens GN=KRT8 PE=1 SV=7
79	129	P06576|ATPB_HUMAN	138.15	16	16	1.53E+04	6	6	9		56560	ATP synthase subunit beta mitochondrial OS=Homo sapiens GN=ATP5B PE=1 SV=3
96	164	P78527|PRKDC_HUMAN	109.6	2	2	1.46E+04	7	7	8		469093	DNA-dependent protein kinase catalytic subunit OS=Homo sapiens GN=PRKDC PE=1 SV=3
58	363	Q99877|H2B1N_HUMAN	137.5	27	27	1.45E+04	4	2	14	Oxidation (M)	13922	Histone H2B type 1-N OS=Homo sapiens GN=HIST1H2BN PE=1 SV=3
58	364	Q99880|H2B1L_HUMAN	137.5	27	27	1.45E+04	4	2	14	Oxidation (M)	13952	Histone H2B type 1-L OS=Homo sapiens GN=HIST1H2BL PE=1 SV=3
58	365	Q93079|H2B1H_HUMAN	137.5	27	27	1.45E+04	4	2	14	Oxidation (M)	13892	Histone H2B type 1-H OS=Homo sapiens GN=HIST1H2BH PE=1 SV=3
58	360	P62807|H2B1C_HUMAN	137.5	27	27	1.45E+04	4	2	14	Oxidation (M)	13906	Histone H2B type 1-C/E/F/G/I OS=Homo sapiens GN=HIST1H2BC PE=1 SV=4
58	366	O60814|H2B1K_HUMAN	137.5	27	27	1.45E+04	4	2	14	Oxidation (M)	13890	Histone H2B type 1-K OS=Homo sapiens GN=HIST1H2BK PE=1 SV=3
58	361	Q5QNW6|H2B2F_HUMAN	137.5	27	27	1.45E+04	4	2	14	Oxidation (M)	13920	Histone H2B type 2-F OS=Homo sapiens GN=HIST2H2BF PE=1 SV=3
58	341	Q99879|H2B1M_HUMAN	137.5	27	27	1.45E+04	4	2	14	Oxidation (M)	13989	Histone H2B type 1-M OS=Homo sapiens GN=HIST1H2BM PE=1 SV=3
58	362	P58876|H2B1D_HUMAN	137.5	27	27	1.45E+04	4	2	14	Oxidation (M)	13936	Histone H2B type 1-D OS=Homo sapiens GN=HIST1H2BD PE=1 SV=2
58	359	P57053|H2BFS_HUMAN	137.5	27	27	1.45E+04	4	2	14	Oxidation (M)	13944	Histone H2B type F-S OS=Homo sapiens GN=H2BFS PE=1 SV=2
140	158	P49411|EFTU_HUMAN	112.8	11	11	1.42E+04	3	3	3		49542	Elongation factor Tu mitochondrial OS=Homo sapiens GN=TUFM PE=1 SV=2
122	126	P04406|G3P_HUMAN	76.09	16	16	1.35E+04	3	3	6		36053	Glyceraldehyde-3-phosphate dehydrogenase OS=Homo sapiens GN=GAPDH PE=1 SV=3
119	120	P07355|ANXA2_HUMAN	118.33	18	18	1.34E+04	4	4	6		38604	Annexin A2 OS=Homo sapiens GN=ANXA2 PE=1 SV=2
146	38	P11940|PABP1_HUMAN	65.98	7	7	1.34E+04	4	4	4		70671	Polyadenylate-binding protein 1 OS=Homo sapiens GN=PABPC1 PE=1 SV=2
123	78	P10809|CH60_HUMAN	132.39	15	15	1.33E+04	5	5	5		61055	60 kDa heat shock protein mitochondrial OS=Homo sapiens GN=HSPD1 PE=1 SV=2
422	16547	O94903|PROSC_HUMAN	20.64	3	3	1.33E+04	1	1	1	Deamidation (NQ)	30344	Proline synthase co-transcribed bacterial homolog protein OS=Homo sapiens GN=PROSC PE=1 SV=1
47	166	P19013|K2C4_HUMAN	157.4	14	14	1.31E+04	7	3	20		57285	Keratin type II cytoskeletal 4 OS=Homo sapiens GN=KRT4 PE=1 SV=4
410	10884	Q9BYP7|WNK3_HUMAN	22.35	1	1	1.31E+04	1	1	1	Oxidation (M)	198414	Serine/threonine-protein kinase WNK3 OS=Homo sapiens GN=WNK3 PE=1 SV=3
126	171	P05388|RLA0_HUMAN	108.14	18	18	1.23E+04	3	3	5		34274	60S acidic ribosomal protein P0 OS=Homo sapiens GN=RPLP0 PE=1 SV=1
132	289	Q07020|RL18_HUMAN	91.06	14	14	1.22E+04	2	2	5		21634	60S ribosomal protein L18 OS=Homo sapiens GN=RPL18 PE=1 SV=2
136	373	P0DOX5|IGG1_HUMAN	73.49	6	6	1.21E+04	2	2	2	Deamidation (NQ); Pyro-glu from Q	49330	Immunoglobulin gamma-1 heavy chain OS=Homo sapiens PE=1 SV=1
141	217	P62424|RL7A_HUMAN	109.65	13	13	1.20E+04	4	4	4		29996	60S ribosomal protein L7a OS=Homo sapiens GN=RPL7A PE=1 SV=2
107	63	Q9P0K7|RAI14_HUMAN	137.97	8	8	1.15E+04	6	6	6		110041	Ankycorbin OS=Homo sapiens GN=RAI14 PE=1 SV=2
139	133	Q02878|RL6_HUMAN	114.05	14	14	1.14E+04	3	3	4		32728	60S ribosomal protein L6 OS=Homo sapiens GN=RPL6 PE=1 SV=3
127	199	P16615|AT2A2_HUMAN	93.28	6	6	1.12E+04	4	4	4		114757	Sarcoplasmic/endoplasmic reticulum calcium ATPase 2 OS=Homo sapiens GN=ATP2A2 PE=1 SV=1
157	247	P08195|4F2_HUMAN	92.18	7	7	1.10E+04	3	3	3		67994	4F2 cell-surface antigen heavy chain OS=Homo sapiens GN=SLC3A2 PE=1 SV=3
92	49	O95425|SVIL_HUMAN	116.36	3	3	1.09E+04	5	5	6		247744	Supervillin OS=Homo sapiens GN=SVIL PE=1 SV=2
115	173	Q0ZGT2|NEXN_HUMAN	94.74	8	8	1.07E+04	5	5	5		80658	Nexilin OS=Homo sapiens GN=NEXN PE=1 SV=1
177	328	P04792|HSPB1_HUMAN	77.94	13	13	1.05E+04	2	2	3		22783	Heat shock protein beta-1 OS=Homo sapiens GN=HSPB1 PE=1 SV=2
227	780	P06312|KV401_HUMAN	49.67	7	7	1.05E+04	1	1	2		13380	Immunoglobulin kappa variable 4-1 OS=Homo sapiens GN=IGKV4-1 PE=1 SV=1
172	489	P12273|PIP_HUMAN	58.92	14	14	1.02E+04	2	2	3		16572	Prolactin-inducible protein OS=Homo sapiens GN=PIP PE=1 SV=1
493	535	P05109|S10A8_HUMAN	49.11	12	12	1.02E+04	1	1	1		10835	Protein S100-A8 OS=Homo sapiens GN=S100A8 PE=1 SV=1
154	383	P06310|KV230_HUMAN	109.63	22	22	9.95E+03	3	1	3		13185	Immunoglobulin kappa variable 2-30 OS=Homo sapiens GN=IGKV2-30 PE=3 SV=2
154	384	A0A075B6S6|KVD30_HUMAN	109.63	22	22	9.95E+03	3	1	3		13215	Immunoglobulin kappa variable 2D-30 OS=Homo sapiens GN=IGKV2D-30 PE=3 SV=1
154	385	A0A075B6P5|KV228_HUMAN	109.63	22	22	9.95E+03	3	1	3		12957	Immunoglobulin kappa variable 2-28 OS=Homo sapiens GN=IGKV2-28 PE=3 SV=1
154	387	A0A075B6S2|KVD29_HUMAN	109.63	22	22	9.95E+03	3	1	3		13143	Immunoglobulin kappa variable 2D-29 OS=Homo sapiens GN=IGKV2D-29 PE=3 SV=1
154	388	A2NJV5|KV229_HUMAN	109.63	22	22	9.95E+03	3	1	3		13085	Immunoglobulin kappa variable 2-29 OS=Homo sapiens GN=IGKV2-29 PE=3 SV=2
154	386	P01615|KVD28_HUMAN	109.63	22	22	9.95E+03	3	1	3		12957	Immunoglobulin kappa variable 2D-28 OS=Homo sapiens GN=IGKV2D-28 PE=1 SV=2
154	389	P01614|KVD40_HUMAN	109.63	21	21	9.95E+03	3	1	3		13310	Immunoglobulin kappa variable 2D-40 OS=Homo sapiens GN=IGKV2D-40 PE=1 SV=2
154	390	A0A087WW87|KV240_HUMAN	109.63	21	21	9.95E+03	3	1	3		13310	Immunoglobulin kappa variable 2-40 OS=Homo sapiens GN=IGKV2-40 PE=3 SV=2
158	248	Q00325|MPCP_HUMAN	59.7	6	6	9.88E+03	2	2	2		40095	Phosphate carrier protein mitochondrial OS=Homo sapiens GN=SLC25A3 PE=1 SV=2
521	6890	Q9P2K3|RCOR3_HUMAN	20.46	2	2	9.51E+03	1	1	1		55581	REST corepressor 3 OS=Homo sapiens GN=RCOR3 PE=1 SV=2
219	540	P62829|RL23_HUMAN	75.92	16	16	9.35E+03	2	2	2		14865	60S ribosomal protein L23 OS=Homo sapiens GN=RPL23 PE=1 SV=1
152	114	Q00839|HNRPU_HUMAN	70.3	6	6	8.89E+03	3	3	3		90585	Heterogeneous nuclear ribonucleoprotein U OS=Homo sapiens GN=HNRNPU PE=1 SV=6
22	91	P04350|TBB4A_HUMAN	230.9	36	36	8.85E+03	13	2	49	Deamidation (NQ); Oxidation (M)	49586	Tubulin beta-4A chain OS=Homo sapiens GN=TUBB4A PE=1 SV=2
128	99	P25705|ATPA_HUMAN	140.51	13	13	8.79E+03	5	5	5		59751	ATP synthase subunit alpha mitochondrial OS=Homo sapiens GN=ATP5A1 PE=1 SV=1
166	260	P05023|AT1A1_HUMAN	110.24	5	5	8.71E+03	3	3	3		112896	Sodium/potassium-transporting ATPase subunit alpha-1 OS=Homo sapiens GN=ATP1A1 PE=1 SV=1
137	236	P01024|CO3_HUMAN	60.42	1	1	8.56E+03	1	1	2		187147	Complement C3 OS=Homo sapiens GN=C3 PE=1 SV=2
88	62	P09923|PPBI_HUMAN	105.78	13	13	8.49E+03	5	4	8		56812	Intestinal-type alkaline phosphatase OS=Homo sapiens GN=ALPI PE=1 SV=2
111	52	P0DMV9|HS71B_HUMAN	111.31	9	9	8.38E+03	4	3	6		70052	Heat shock 70 kDa protein 1B OS=Homo sapiens GN=HSPA1B PE=1 SV=1
111	53	P0DMV8|HS71A_HUMAN	111.31	9	9	8.38E+03	4	3	6		70052	Heat shock 70 kDa protein 1A OS=Homo sapiens GN=HSPA1A PE=1 SV=1
164	592	P01780|HV307_HUMAN	36.12	7	7	8.26E+03	1	1	1		12943	Immunoglobulin heavy variable 3-7 OS=Homo sapiens GN=IGHV3-7 PE=1 SV=2
185	786	A0A0B4J1V0|HV315_HUMAN	54.52	9	9	8.00E+03	1	1	3	Deamidation (NQ)	12926	Immunoglobulin heavy variable 3-15 OS=Homo sapiens GN=IGHV3-15 PE=3 SV=1
176	348	P62826|RAN_HUMAN	72.68	20	20	7.83E+03	3	3	3		24423	GTP-binding nuclear protein Ran OS=Homo sapiens GN=RAN PE=1 SV=3
170	303	P62269|RS18_HUMAN	60.9	11	11	7.75E+03	2	2	2		17719	40S ribosomal protein S18 OS=Homo sapiens GN=RPS18 PE=1 SV=3
167	110	O00571|DDX3X_HUMAN	96.54	7	7	7.68E+03	3	3	3		73244	ATP-dependent RNA helicase DDX3X OS=Homo sapiens GN=DDX3X PE=1 SV=3
226	398	P50914|RL14_HUMAN	56.39	6	6	7.68E+03	1	1	2		23432	60S ribosomal protein L14 OS=Homo sapiens GN=RPL14 PE=1 SV=4
207	314	P46778|RL21_HUMAN	85.43	16	16	7.60E+03	2	2	2		18565	60S ribosomal protein L21 OS=Homo sapiens GN=RPL21 PE=1 SV=2
168	163	P13639|EF2_HUMAN	63.74	3	3	7.08E+03	3	3	3		95338	Elongation factor 2 OS=Homo sapiens GN=EEF2 PE=1 SV=4
142	223	P61158|ARP3_HUMAN	95.01	6	6	7.04E+03	2	2	3		47371	Actin-related protein 3 OS=Homo sapiens GN=ACTR3 PE=1 SV=3
21	175	Q562R1|ACTBL_HUMAN	166.53	18	18	7.03E+03	7	1	50	Deamidation (NQ); Oxidation (M)	42003	Beta-actin-like protein 2 OS=Homo sapiens GN=ACTBL2 PE=1 SV=2
83	256	Q8N1N4|K2C78_HUMAN	116.05	5	5	7.01E+03	4	2	7		56866	Keratin type II cytoskeletal 78 OS=Homo sapiens GN=KRT78 PE=2 SV=2
153	216	P47755|CAZA2_HUMAN	77.14	10	10	6.86E+03	2	1	3		32949	F-actin-capping protein subunit alpha-2 OS=Homo sapiens GN=CAPZA2 PE=1 SV=3
73	371	Q16778|H2B2E_HUMAN	116.31	26	26	6.84E+03	3	1	11	Oxidation (M)	13920	Histone H2B type 2-E OS=Homo sapiens GN=HIST2H2BE PE=1 SV=3
73	367	P23527|H2B1O_HUMAN	116.31	26	26	6.84E+03	3	1	11	Oxidation (M)	13906	Histone H2B type 1-O OS=Homo sapiens GN=HIST1H2BO PE=1 SV=3
73	368	Q8N257|H2B3B_HUMAN	116.31	26	26	6.84E+03	3	1	11	Oxidation (M)	13908	Histone H2B type 3-B OS=Homo sapiens GN=HIST3H2BB PE=1 SV=3
73	369	P33778|H2B1B_HUMAN	116.31	26	26	6.84E+03	3	1	11	Oxidation (M)	13950	Histone H2B type 1-B OS=Homo sapiens GN=HIST1H2BB PE=1 SV=2
73	370	P06899|H2B1J_HUMAN	116.31	26	26	6.84E+03	3	1	11	Oxidation (M)	13904	Histone H2B type 1-J OS=Homo sapiens GN=HIST1H2BJ PE=1 SV=3
124	50	Q9Y5B9|SP16H_HUMAN	81.28	4	4	6.73E+03	3	3	3		119914	FACT complex subunit SPT16 OS=Homo sapiens GN=SUPT16H PE=1 SV=1
54	115	P12236|ADT3_HUMAN	165.01	29	29	6.61E+03	9	1	15	Oxidation (M)	32866	ADP/ATP translocase 3 OS=Homo sapiens GN=SLC25A6 PE=1 SV=4
293	1070	O15078|CE290_HUMAN	20.19	0	0	6.54E+03	1	1	1		290384	Centrosomal protein of 290 kDa OS=Homo sapiens GN=CEP290 PE=1 SV=2
522	16554	P05937|CALB1_HUMAN	20.18	4	4	6.25E+03	1	1	1	Deamidation (NQ); Oxidation (M)	30025	Calbindin OS=Homo sapiens GN=CALB1 PE=1 SV=2
121	82	P38646|GRP75_HUMAN	95.43	8	8	5.85E+03	4	4	5		73681	Stress-70 protein mitochondrial OS=Homo sapiens GN=HSPA9 PE=1 SV=2
197	89	Q9NR30|DDX21_HUMAN	37.62	4	4	5.83E+03	2	2	2		87344	Nucleolar RNA helicase 2 OS=Homo sapiens GN=DDX21 PE=1 SV=5
393	669	P47929|LEG7_HUMAN	59.98	8	8	5.76E+03	1	1	1		15075	Galectin-7 OS=Homo sapiens GN=LGALS7 PE=1 SV=2
135	118	P23396|RS3_HUMAN	81.82	10	10	5.75E+03	2	2	2		26688	40S ribosomal protein S3 OS=Homo sapiens GN=RPS3 PE=1 SV=2
74	280	Q93077|H2A1C_HUMAN	136.74	35	35	5.60E+03	6	2	12		14105	Histone H2A type 1-C OS=Homo sapiens GN=HIST1H2AC PE=1 SV=3
74	282	P04908|H2A1B_HUMAN	136.74	35	35	5.60E+03	6	2	12		14135	Histone H2A type 1-B/E OS=Homo sapiens GN=HIST1H2AB PE=1 SV=2
74	281	Q7L7L0|H2A3_HUMAN	136.74	35	35	5.60E+03	6	2	12		14121	Histone H2A type 3 OS=Homo sapiens GN=HIST3H2A PE=1 SV=3
130	243	Q14974|IMB1_HUMAN	78.21	5	5	5.47E+03	3	3	5	Acetylation (Protein N-term)	97170	Importin subunit beta-1 OS=Homo sapiens GN=KPNB1 PE=1 SV=2
20	73	Q13885|TBB2A_HUMAN	226.2	40	40	5.46E+03	13	2	50	Deamidation (NQ); Oxidation (M); Pyro-glu from E	49907	Tubulin beta-2A chain OS=Homo sapiens GN=TUBB2A PE=1 SV=1
20	74	Q9BVA1|TBB2B_HUMAN	226.2	40	40	5.46E+03	13	2	50	Deamidation (NQ); Oxidation (M); Pyro-glu from E	49953	Tubulin beta-2B chain OS=Homo sapiens GN=TUBB2B PE=1 SV=1
138	335	P04083|ANXA1_HUMAN	96.74	13	13	5.25E+03	4	4	4		38714	Annexin A1 OS=Homo sapiens GN=ANXA1 PE=1 SV=2
145	157	P60842|IF4A1_HUMAN	77.74	10	10	5.14E+03	3	1	4		46154	Eukaryotic initiation factor 4A-I OS=Homo sapiens GN=EIF4A1 PE=1 SV=1
175	399	P29508|SPB3_HUMAN	73.11	9	9	5.03E+03	3	2	3		44565	Serpin B3 OS=Homo sapiens GN=SERPINB3 PE=1 SV=2
14	117	Q7Z406|MYH14_HUMAN	202.71	5	5	4.97E+03	11	1	59	Pyro-glu from Q	227868	Myosin-14 OS=Homo sapiens GN=MYH14 PE=1 SV=2
162	382	Q15758|AAAT_HUMAN	44.68	6	6	4.82E+03	3	3	3		56598	Neutral amino acid transporter B(0) OS=Homo sapiens GN=SLC1A5 PE=1 SV=2
182	251	P62701|RS4X_HUMAN	54.27	3	3	4.81E+03	1	1	2		29598	40S ribosomal protein S4 X isoform OS=Homo sapiens GN=RPS4X PE=1 SV=2
228	185	Q05682|CALD1_HUMAN	37.59	5	5	4.75E+03	2	2	2		93231	Caldesmon OS=Homo sapiens GN=CALD1 PE=1 SV=3
221	496	P59998|ARPC4_HUMAN	52.49	11	11	4.62E+03	2	2	2		19667	Actin-related protein 2/3 complex subunit 4 OS=Homo sapiens GN=ARPC4 PE=1 SV=3
163	591	Q5D862|FILA2_HUMAN	50.41	0	0	4.60E+03	1	1	3		248072	Filaggrin-2 OS=Homo sapiens GN=FLG2 PE=1 SV=1
178	235	P62249|RS16_HUMAN	55.76	16	16	4.58E+03	2	2	3		16445	40S ribosomal protein S16 OS=Homo sapiens GN=RPS16 PE=1 SV=2
37	92	P68366|TBA4A_HUMAN	202.73	32	32	4.56E+03	12	2	33	Pyro-glu from Q	49924	Tubulin alpha-4A chain OS=Homo sapiens GN=TUBA4A PE=1 SV=1
195	297	P45880|VDAC2_HUMAN	50.01	6	6	4.51E+03	2	2	2		31567	Voltage-dependent anion-selective channel protein 2 OS=Homo sapiens GN=VDAC2 PE=1 SV=2
160	87	P19338|NUCL_HUMAN	53.67	4	4	4.47E+03	2	2	2	Deamidation (NQ)	76615	Nucleolin OS=Homo sapiens GN=NCL PE=1 SV=3
209	210	P15880|RS2_HUMAN	64.53	8	8	4.42E+03	2	2	2		31324	40S ribosomal protein S2 OS=Homo sapiens GN=RPS2 PE=1 SV=2
258	1097	P13535|MYH8_HUMAN	22.87	1	1	4.36E+03	1	1	1		222760	Myosin-8 OS=Homo sapiens GN=MYH8 PE=1 SV=3
223	469	P53007|TXTP_HUMAN	64.04	4	4	4.34E+03	1	1	1		34013	Tricarboxylate transport protein mitochondrial OS=Homo sapiens GN=SLC25A1 PE=1 SV=2
180	437	P62854|RS26_HUMAN	58.35	13	13	4.26E+03	1	1	2		13015	40S ribosomal protein S26 OS=Homo sapiens GN=RPS26 PE=1 SV=3
210	461	P83731|RL24_HUMAN	37.9	6	6	4.16E+03	1	1	2		17779	60S ribosomal protein L24 OS=Homo sapiens GN=RPL24 PE=1 SV=1
116	131	Q9NVI7|ATD3A_HUMAN	76.71	6	6	4.04E+03	4	2	5		71369	ATPase family AAA domain-containing protein 3A OS=Homo sapiens GN=ATAD3A PE=1 SV=2
116	229	Q5T2N8|ATD3C_HUMAN	76.71	10	10	4.04E+03	4	2	5		46380	ATPase family AAA domain-containing protein 3C OS=Homo sapiens GN=ATAD3C PE=2 SV=2
421	2840	P35711|SOX5_HUMAN	20.16	2	2	4.04E+03	1	1	1		84026	Transcription factor SOX-5 OS=Homo sapiens GN=SOX5 PE=1 SV=3
285	227	P06396|GELS_HUMAN	55.54	2	2	4.02E+03	1	1	1		85697	Gelsolin OS=Homo sapiens GN=GSN PE=1 SV=1
498	299	P61160|ARP2_HUMAN	40.07	3	3	4.02E+03	1	1	1		44761	Actin-related protein 2 OS=Homo sapiens GN=ACTR2 PE=1 SV=1
159	190	Q08945|SSRP1_HUMAN	55.34	5	5	4.00E+03	2	2	2		81075	FACT complex subunit SSRP1 OS=Homo sapiens GN=SSRP1 PE=1 SV=1
491	423	P84095|RHOG_HUMAN	56.41	10	10	3.98E+03	1	1	1		21308	Rho-related GTP-binding protein RhoG OS=Homo sapiens GN=RHOG PE=1 SV=1
173	195	Q9UJS0|CMC2_HUMAN	51.57	5	5	3.93E+03	2	2	2		74176	Calcium-binding mitochondrial carrier protein Aralar2 OS=Homo sapiens GN=SLC25A13 PE=1 SV=2
181	284	P62241|RS8_HUMAN	76.61	7	7	3.88E+03	1	1	1		24205	40S ribosomal protein S8 OS=Homo sapiens GN=RPS8 PE=1 SV=2
288	463	P62750|RL23A_HUMAN	55.67	8	8	3.84E+03	1	1	1		17695	60S ribosomal protein L23a OS=Homo sapiens GN=RPL23A PE=1 SV=1
161	510	Q9BUP0|EFHD1_HUMAN	53.52	9	9	3.80E+03	2	2	3		26928	EF-hand domain-containing protein D1 OS=Homo sapiens GN=EFHD1 PE=1 SV=1
161	259	Q96C19|EFHD2_HUMAN	53.52	9	9	3.80E+03	2	2	3		26697	EF-hand domain-containing protein D2 OS=Homo sapiens GN=EFHD2 PE=1 SV=1
194	304	Q13813|SPTN1_HUMAN	64.79	1	1	3.74E+03	2	2	2		284538	Spectrin alpha chain non-erythrocytic 1 OS=Homo sapiens GN=SPTAN1 PE=1 SV=3
231	922	Q01650|LAT1_HUMAN	25.92	1	1	3.67E+03	1	1	2		55010	Large neutral amino acids transporter small subunit 1 OS=Homo sapiens GN=SLC7A5 PE=1 SV=2
231	923	Q9UM01|YLAT1_HUMAN	25.92	1	1	3.67E+03	1	1	2		55991	Y+L amino acid transporter 1 OS=Homo sapiens GN=SLC7A7 PE=1 SV=2
231	760	Q92536|YLAT2_HUMAN	25.92	1	1	3.67E+03	1	1	2		56828	Y+L amino acid transporter 2 OS=Homo sapiens GN=SLC7A6 PE=1 SV=3
510	556	Q6NZI2|PTRF_HUMAN	24.88	3	3	3.67E+03	1	1	1		43476	Polymerase I and transcript release factor OS=Homo sapiens GN=PTRF PE=1 SV=1
188	140	Q9Y4I1|MYO5A_HUMAN	34.9	2	2	3.64E+03	2	2	2		215403	Unconventional myosin-Va OS=Homo sapiens GN=MYO5A PE=1 SV=2
287	534	P61626|LYSC_HUMAN	58.46	8	8	3.59E+03	1	1	1		16537	Lysozyme C OS=Homo sapiens GN=LYZ PE=1 SV=1
206	410	Q02978|M2OM_HUMAN	89.55	8	8	3.56E+03	2	2	2		34062	Mitochondrial 2-oxoglutarate/malate carrier protein OS=Homo sapiens GN=SLC25A11 PE=1 SV=3
331	1265	P46100|ATRX_HUMAN	21.06	1	1	3.50E+03	1	1	1		282584	Transcriptional regulator ATRX OS=Homo sapiens GN=ATRX PE=1 SV=5
292	762	Q01484|ANK2_HUMAN	24.36	0	0	3.48E+03	1	1	1		433719	Ankyrin-2 OS=Homo sapiens GN=ANK2 PE=1 SV=4
395	467	O95816|BAG2_HUMAN	41.19	8	8	3.47E+03	1	1	1		23772	BAG family molecular chaperone regulator 2 OS=Homo sapiens GN=BAG2 PE=1 SV=1
133	433	O75369|FLNB_HUMAN	51.4	1	1	3.39E+03	3	1	3		278162	Filamin-B OS=Homo sapiens GN=FLNB PE=1 SV=2
134	188	Q5T9A4|ATD3B_HUMAN	87.77	5	5	3.26E+03	3	1	4		72573	ATPase family AAA domain-containing protein 3B OS=Homo sapiens GN=ATAD3B PE=1 SV=1
218	109	P43243|MATR3_HUMAN	107.65	5	5	3.22E+03	2	2	2		94623	Matrin-3 OS=Homo sapiens GN=MATR3 PE=1 SV=2
509	83	P06733|ENOA_HUMAN	25.99	3	3	3.16E+03	1	1	1		47169	Alpha-enolase OS=Homo sapiens GN=ENO1 PE=1 SV=2
208	202	Q9H0A0|NAT10_HUMAN	87.07	3	3	3.12E+03	2	2	2		115730	RNA cytidine acetyltransferase OS=Homo sapiens GN=NAT10 PE=1 SV=2
497	16470	Q96L21|RL10L_HUMAN	40.7	5	5	3.09E+03	1	1	1		24519	60S ribosomal protein L10-like OS=Homo sapiens GN=RPL10L PE=1 SV=3
497	519	P27635|RL10_HUMAN	40.7	5	5	3.09E+03	1	1	1		24604	60S ribosomal protein L10 OS=Homo sapiens GN=RPL10 PE=1 SV=4
396	530	O15145|ARPC3_HUMAN	33.82	6	6	3.06E+03	1	1	1		20547	Actin-related protein 2/3 complex subunit 3 OS=Homo sapiens GN=ARPC3 PE=1 SV=3
222	16462	P61018|RAB4B_HUMAN	50.73	12	12	3.04E+03	2	1	2		23587	Ras-related protein Rab-4B OS=Homo sapiens GN=RAB4B PE=1 SV=1
505	537	P62851|RS25_HUMAN	28.9	8	8	2.98E+03	1	1	1		13742	40S ribosomal protein S25 OS=Homo sapiens GN=RPS25 PE=1 SV=1
155	392	P53621|COPA_HUMAN	44.39	2	2	2.88E+03	2	2	2		138345	Coatomer subunit alpha OS=Homo sapiens GN=COPA PE=1 SV=2
417	319	Q92614|MY18A_HUMAN	21.06	1	1	2.68E+03	1	1	1		233113	Unconventional myosin-XVIIIa OS=Homo sapiens GN=MYO18A PE=1 SV=3
105	393	Q71UI9|H2AV_HUMAN	80.56	23	23	2.65E+03	3	1	8		13509	Histone H2A.V OS=Homo sapiens GN=H2AFV PE=1 SV=3
105	394	P0C0S5|H2AZ_HUMAN	80.56	23	23	2.65E+03	3	1	8		13553	Histone H2A.Z OS=Homo sapiens GN=H2AFZ PE=1 SV=2
392	450	P36873|PP1G_HUMAN	48.93	3	3	2.56E+03	1	1	1		36984	Serine/threonine-protein phosphatase PP1-gamma catalytic subunit OS=Homo sapiens GN=PPP1CC PE=1 SV=1
392	495	P62140|PP1B_HUMAN	48.93	3	3	2.56E+03	1	1	1		37187	Serine/threonine-protein phosphatase PP1-beta catalytic subunit OS=Homo sapiens GN=PPP1CB PE=1 SV=3
392	533	P62136|PP1A_HUMAN	48.93	3	3	2.56E+03	1	1	1		37512	Serine/threonine-protein phosphatase PP1-alpha catalytic subunit OS=Homo sapiens GN=PPP1CA PE=1 SV=1
171	292	Q06830|PRDX1_HUMAN	60.63	6	6	2.55E+03	1	1	1		22110	Peroxiredoxin-1 OS=Homo sapiens GN=PRDX1 PE=1 SV=1
322	805	Q04917|1433F_HUMAN	39.35	3	3	2.49E+03	1	1	1		28219	14-3-3 protein eta OS=Homo sapiens GN=YWHAH PE=1 SV=4
322	381	P63104|1433Z_HUMAN	39.35	3	3	2.49E+03	1	1	1		27745	14-3-3 protein zeta/delta OS=Homo sapiens GN=YWHAZ PE=1 SV=1
322	713	P62258|1433E_HUMAN	39.35	3	3	2.49E+03	1	1	1		29174	14-3-3 protein epsilon OS=Homo sapiens GN=YWHAE PE=1 SV=1
322	632	P27348|1433T_HUMAN	39.35	3	3	2.49E+03	1	1	1		27764	14-3-3 protein theta OS=Homo sapiens GN=YWHAQ PE=1 SV=1
322	712	P31946|1433B_HUMAN	39.35	3	3	2.49E+03	1	1	1		28082	14-3-3 protein beta/alpha OS=Homo sapiens GN=YWHAB PE=1 SV=3
322	806	P61981|1433G_HUMAN	39.35	3	3	2.49E+03	1	1	1		28303	14-3-3 protein gamma OS=Homo sapiens GN=YWHAG PE=1 SV=2
322	807	P31947|1433S_HUMAN	39.35	3	3	2.49E+03	1	1	1		27774	14-3-3 protein sigma OS=Homo sapiens GN=SFN PE=1 SV=1
324	178	Q07065|CKAP4_HUMAN	32.22	2	2	2.37E+03	1	1	1		66023	Cytoskeleton-associated protein 4 OS=Homo sapiens GN=CKAP4 PE=1 SV=2
401	237	Q9UPQ0|LIMC1_HUMAN	31.78	2	2	2.37E+03	1	1	1		121867	LIM and calponin homology domains-containing protein 1 OS=Homo sapiens GN=LIMCH1 PE=1 SV=4
492	772	P01037|CYTN_HUMAN	51.73	12	12	2.25E+03	1	1	1	Pyro-glu from Q	16388	Cystatin-SN OS=Homo sapiens GN=CST1 PE=1 SV=3
211	193	O43143|DHX15_HUMAN	61.66	2	2	2.16E+03	1	1	2		90933	Pre-mRNA-splicing factor ATP-dependent RNA helicase DHX15 OS=Homo sapiens GN=DHX15 PE=1 SV=2
220	511	P48594|SPB4_HUMAN	71.34	5	5	2.14E+03	2	1	2		44854	Serpin B4 OS=Homo sapiens GN=SERPINB4 PE=1 SV=2
34	28	P02538|K2C6A_HUMAN	240.19	37	37	2.11E+03	21	1	39	Deamidation (NQ); Pyro-glu from Q	60045	Keratin type II cytoskeletal 6A OS=Homo sapiens GN=KRT6A PE=1 SV=3
199	221	P07814|SYEP_HUMAN	32.71	1	1	2.07E+03	1	1	1		170590	Bifunctional glutamate/proline--tRNA ligase OS=Homo sapiens GN=EPRS PE=1 SV=5
418	13155	Q53TQ3|IN80D_HUMAN	21.07	1	1	2.06E+03	1	1	1		98174	INO80 complex subunit D OS=Homo sapiens GN=INO80D PE=1 SV=2
500	829	Q9Y230|RUVB2_HUMAN	39.02	3	3	1.96E+03	1	1	1		51157	RuvB-like 2 OS=Homo sapiens GN=RUVBL2 PE=1 SV=3
402	526	P62753|RS6_HUMAN	30.43	6	6	1.91E+03	1	1	1		28681	40S ribosomal protein S6 OS=Homo sapiens GN=RPS6 PE=1 SV=1
503	761	Q92747|ARC1A_HUMAN	30.77	3	3	1.83E+03	1	1	1		41569	Actin-related protein 2/3 complex subunit 1A OS=Homo sapiens GN=ARPC1A PE=1 SV=2
326	558	P56134|ATPK_HUMAN	33.8	12	12	1.72E+03	1	1	1		10918	ATP synthase subunit f mitochondrial OS=Homo sapiens GN=ATP5J2 PE=1 SV=3
502	504	Q99460|PSMD1_HUMAN	33.05	1	1	1.72E+03	1	1	1		105836	26S proteasome non-ATPase regulatory subunit 1 OS=Homo sapiens GN=PSMD1 PE=1 SV=2
512	642	P28288|ABCD3_HUMAN	23.51	2	2	1.70E+03	1	1	1		75476	ATP-binding cassette sub-family D member 3 OS=Homo sapiens GN=ABCD3 PE=1 SV=1
183	196	P67936|TPM4_HUMAN	40.79	6	6	1.63E+03	1	1	1		28522	Tropomyosin alpha-4 chain OS=Homo sapiens GN=TPM4 PE=1 SV=3
398	275	P49916|DNLI3_HUMAN	33.78	1	1	1.60E+03	1	1	1		112907	DNA ligase 3 OS=Homo sapiens GN=LIG3 PE=1 SV=2
225	453	P36542|ATPG_HUMAN	61.89	4	4	1.58E+03	1	1	1		32996	ATP synthase subunit gamma mitochondrial OS=Homo sapiens GN=ATP5C1 PE=1 SV=1
150	429	P27708|PYR1_HUMAN	70.3	1	1	1.51E+03	3	3	3		242981	CAD protein OS=Homo sapiens GN=CAD PE=1 SV=3
517	1531	Q8N201|INT1_HUMAN	21.61	0	0	1.51E+03	1	1	1		244295	Integrator complex subunit 1 OS=Homo sapiens GN=INTS1 PE=1 SV=2
169	436	P14649|MYL6B_HUMAN	79.66	14	14	1.47E+03	2	1	3		22764	Myosin light chain 6B OS=Homo sapiens GN=MYL6B PE=1 SV=1
499	220	P26599|PTBP1_HUMAN	39.2	4	4	1.45E+03	1	1	1		57221	Polypyrimidine tract-binding protein 1 OS=Homo sapiens GN=PTBP1 PE=1 SV=1
108	75	P07900|HS90A_HUMAN	138.33	10	10	1.44E+03	6	1	7		84660	Heat shock protein HSP 90-alpha OS=Homo sapiens GN=HSP90AA1 PE=1 SV=5
286	106	P31327|CPSM_HUMAN	40.8	1	1	1.42E+03	1	1	1		164939	Carbamoyl-phosphate synthase [ammonia] mitochondrial OS=Homo sapiens GN=CPS1 PE=1 SV=2
490	771	P31949|S10AB_HUMAN	79.94	15	15	1.40E+03	1	1	1		11740	Protein S100-A11 OS=Homo sapiens GN=S100A11 PE=1 SV=2
513	16516	Q9UG63|ABCF2_HUMAN	23.48	2	2	1.40E+03	1	1	1		71290	ATP-binding cassette sub-family F member 2 OS=Homo sapiens GN=ABCF2 PE=1 SV=2
230	162	P00338|LDHA_HUMAN	28.77	2	2	1.34E+03	1	1	2		36689	L-lactate dehydrogenase A chain OS=Homo sapiens GN=LDHA PE=1 SV=2
504	112	P61978|HNRPK_HUMAN	29.22	2	2	1.33E+03	1	1	1		50976	Heterogeneous nuclear ribonucleoprotein K OS=Homo sapiens GN=HNRNPK PE=1 SV=1
405	823	Q9BPX5|ARP5L_HUMAN	29.54	8	8	1.19E+03	1	1	1		16941	Actin-related protein 2/3 complex subunit 5-like protein OS=Homo sapiens GN=ARPC5L PE=1 SV=1
495	16469	O14880|MGST3_HUMAN	44.82	9	9	1.18E+03	1	1	1		16516	Microsomal glutathione S-transferase 3 OS=Homo sapiens GN=MGST3 PE=1 SV=1
327	411	P78371|TCPB_HUMAN	29.59	1	1	1.12E+03	1	1	1		57488	T-complex protein 1 subunit beta OS=Homo sapiens GN=CCT2 PE=1 SV=4
427	960	Q9HCU4|CELR2_HUMAN	20.11	0	0	1.12E+03	1	1	1		317453	Cadherin EGF LAG seven-pass G-type receptor 2 OS=Homo sapiens GN=CELSR2 PE=1 SV=1
397	329	Q5M775|CYTSB_HUMAN	35.93	1	1	1.11E+03	1	1	1		118585	Cytospin-B OS=Homo sapiens GN=SPECC1 PE=1 SV=1
501	609	O95373|IPO7_HUMAN	34.9	1	1	1.10E+03	1	1	1	Acetylation (Protein N-term)	119516	Importin-7 OS=Homo sapiens GN=IPO7 PE=1 SV=1
507	646	Q15392|DHC24_HUMAN	27	2	2	1.07E+03	1	1	1		60101	Delta(24)-sterol reductase OS=Homo sapiens GN=DHCR24 PE=1 SV=2
198	1291	Q5VZL5|ZMYM4_HUMAN	41.81	0	0	1.02E+03	1	1	1		172787	Zinc finger MYM-type protein 4 OS=Homo sapiens GN=ZMYM4 PE=1 SV=1
408	407	O43175|SERA_HUMAN	24.64	2	2	1.00E+03	1	1	1		56651	D-3-phosphoglycerate dehydrogenase OS=Homo sapiens GN=PHGDH PE=1 SV=4
323	565	P53618|COPB_HUMAN	41.91	1	1	8.28E+02	1	1	1		107142	Coatomer subunit beta OS=Homo sapiens GN=COPB1 PE=1 SV=3
290	515	P49327|FAS_HUMAN	47.08	1	1	7.16E+02	1	1	1		273424	Fatty acid synthase OS=Homo sapiens GN=FASN PE=1 SV=3
399	601	Q8NE71|ABCF1_HUMAN	34	1	1	6.85E+02	1	1	1		95926	ATP-binding cassette sub-family F member 1 OS=Homo sapiens GN=ABCF1 PE=1 SV=2
413	5376	P30101|PDIA3_HUMAN	21.63	2	2	6.53E+02	1	1	1		56782	Protein disulfide-isomerase A3 OS=Homo sapiens GN=PDIA3 PE=1 SV=4
328	332	Q9Y2X3|NOP58_HUMAN	24.29	3	3	6.23E+02	1	1	1		59578	Nucleolar protein 58 OS=Homo sapiens GN=NOP58 PE=1 SV=1
289	580	Q9BZF9|UACA_HUMAN	36.73	1	1	6.05E+02	1	1	1		162504	Uveal autoantigen with coiled-coil domains and ankyrin repeats OS=Homo sapiens GN=UACA PE=1 SV=2
394	687	P62913|RL11_HUMAN	43.25	5	5	4.59E+02	1	1	1		20252	60S ribosomal protein L11 OS=Homo sapiens GN=RPL11 PE=1 SV=2
8	57	P68032|ACTC_HUMAN	234.94	38	38	0.00E+00	18	1	92	Deamidation (NQ); Oxidation (M); Pyro-glu from E	42019	Actin alpha cardiac muscle 1 OS=Homo sapiens GN=ACTC1 PE=1 SV=1
82	200	P08727|K1C19_HUMAN	108.31	13	13	0.00E+00	5	1	9	Acetylation (Protein N-term)	44106	Keratin type I cytoskeletal 19 OS=Homo sapiens GN=KRT19 PE=1 SV=4
325	770	P62266|RS23_HUMAN	57.66	8	8	0.00E+00	1	1	1		15808	40S ribosomal protein S23 OS=Homo sapiens GN=RPS23 PE=1 SV=3
496	716	P63173|RL38_HUMAN	42.33	19	19	0.00E+00	1	1	1		8218	60S ribosomal protein L38 OS=Homo sapiens GN=RPL38 PE=1 SV=2
506	103	Q9BQG0|MBB1A_HUMAN	28.55	1	1	0.00E+00	1	1	1		148854	Myb-binding protein 1A OS=Homo sapiens GN=MYBBP1A PE=1 SV=2
404	13363	A6NEM1|GG6L9_HUMAN	28.34	4	4	0.00E+00	1	1	1	Deamidation (NQ)	49193	Golgin subfamily A member 6-like protein 9 OS=Homo sapiens GN=GOLGA6L9 PE=2 SV=4
404	16490	A6NI86|GG6LA_HUMAN	28.34	3	3	0.00E+00	1	1	1	Deamidation (NQ)	60902	Golgin subfamily A member 6-like protein 10 OS=Homo sapiens GN=GOLGA6L10 PE=3 SV=4
404	16491	H0YKK7|GG6LS_HUMAN	28.34	3	3	0.00E+00	1	1	1	Deamidation (NQ)	64493	Putative golgin subfamily A member 6-like protein 19 OS=Homo sapiens GN=GOLGA6L19 PE=5 SV=1
403	283	P62937|PPIA_HUMAN	27.69	7	7	0.00E+00	1	1	1		18012	Peptidyl-prolyl cis-trans isomerase A OS=Homo sapiens GN=PPIA PE=1 SV=2
409	1677	O00763|ACACB_HUMAN	23.41	0	0	0.00E+00	1	1	1	Deamidation (NQ)	276539	Acetyl-CoA carboxylase 2 OS=Homo sapiens GN=ACACB PE=1 SV=3
520	682	A0M8Q6|IGLC7_HUMAN	20.48	14	14	0.00E+00	1	1	1		11254	Immunoglobulin lambda constant 7 OS=Homo sapiens GN=IGLC7 PE=1 SV=3
520	680	P0DOY2|IGLC2_HUMAN	20.48	14	14	0.00E+00	1	1	1		11294	Immunoglobulin lambda constant 2 OS=Homo sapiens GN=IGLC2 PE=1 SV=1
520	681	P0DOY3|IGLC3_HUMAN	20.48	14	14	0.00E+00	1	1	1		11266	Immunoglobulin lambda constant 3 OS=Homo sapiens GN=IGLC3 PE=1 SV=1
520	683	P0CF74|IGLC6_HUMAN	20.48	14	14	0.00E+00	1	1	1		11277	Immunoglobulin lambda constant 6 OS=Homo sapiens GN=IGLC6 PE=1 SV=1
520	684	P0CG04|IGLC1_HUMAN	20.48	14	14	0.00E+00	1	1	1		11348	Immunoglobulin lambda constant 1 OS=Homo sapiens GN=IGLC1 PE=1 SV=1
520	571	B9A064|IGLL5_HUMAN	20.48	7	7	0.00E+00	1	1	1		23063	Immunoglobulin lambda-like polypeptide 5 OS=Homo sapiens GN=IGLL5 PE=2 SV=2
520	548	P0DOX8|IGL1_HUMAN	20.48	7	7	0.00E+00	1	1	1		22830	Immunoglobulin lambda-1 light chain OS=Homo sapiens PE=1 SV=1
524	12898	Q9H9L4|KANL2_HUMAN	20	2	2	0.00E+00	1	1	1		55042	KAT8 regulatory NSL complex subunit 2 OS=Homo sapiens GN=KANSL2 PE=1 SV=3
