# Supplementary material for: KIFC1 is activated by TCF-4 and promotes hepatocellular carcinoma pathogenesis by regulating HMGA1 transcriptional activity
Source: J Exp Clin Cancer Res. 2019 Jul 24;38:329. doi: 10.1186/s13046-019-1331-8 (PMC6657086; doi:10.1186/s13046-019-1331-8)
Supplement: Supplementary file 2 — MS1-proteins-HepG2-vector. MS2-proteins-HepG2-KIFC1. MS3-HepG2-KIFC1 vs Vector (ZIP 72 kb) [file 13046_2019_1331_MOESM2_ESM.zip › MS2-proteins-HepG2-KIFC1.csv]

Protein Group	Protein ID	Accession	-10lgP	Coverage (%)	Coverage (%) 2-TK-OE	Area 2-HepG2-KIFC1	#Peptides	#Unique	#Spec 2-TK-OE	PTM	Avg. Mass	Description
1	4	P35579|MYH9_HUMAN	464.38	54	54	7.94E+06	137	121	832	Deamidation (NQ); Oxidation (M); Pyro-glu from E; Pyro-glu from Q; Acetylation (Protein N-term)	226530	Myosin-9 OS=Homo sapiens GN=MYH9 PE=1 SV=4
5	7	Q9BW19|KIFC1_HUMAN	363.62	56	56	1.83E+06	40	40	172	Deamidation (NQ); Oxidation (M); Pyro-glu from Q	73748	Kinesin-like protein KIFC1 OS=Homo sapiens GN=KIFC1 PE=1 SV=2
2	8	P35580|MYH10_HUMAN	429.59	45	45	1.18E+06	94	75	336	Oxidation (M); Pyro-glu from Q	228997	Myosin-10 OS=Homo sapiens GN=MYH10 PE=1 SV=3
8	11	O00159|MYO1C_HUMAN	327.42	35	35	8.02E+05	36	35	148	Oxidation (M); Pyro-glu from Q	121682	Unconventional myosin-Ic OS=Homo sapiens GN=MYO1C PE=1 SV=4
11	12	O43795|MYO1B_HUMAN	298.53	35	35	7.28E+05	37	36	121	Deamidation (NQ); Pyro-glu from Q	131985	Unconventional myosin-Ib OS=Homo sapiens GN=MYO1B PE=1 SV=3
100	391	A0A0C4DH68|KV224_HUMAN	71.83	22	22	7.22E+05	3	1	14		13079	Immunoglobulin kappa variable 2-24 OS=Homo sapiens GN=IGKV2-24 PE=3 SV=1
9	6	P04264|K2C1_HUMAN	320.9	50	50	6.34E+05	36	20	138	Oxidation (M); Pyro-glu from Q	66039	Keratin type II cytoskeletal 1 OS=Homo sapiens GN=KRT1 PE=1 SV=6
14	3	P35527|K1C9_HUMAN	290.31	55	55	5.91E+05	25	25	89	Deamidation (NQ); Oxidation (M); Pyro-glu from Q	62064	Keratin type I cytoskeletal 9 OS=Homo sapiens GN=KRT9 PE=1 SV=3
16	21	P13645|K1C10_HUMAN	296.39	40	40	5.40E+05	22	19	83	Deamidation (NQ); Oxidation (M); Pyro-glu from Q	58827	Keratin type I cytoskeletal 10 OS=Homo sapiens GN=KRT10 PE=1 SV=6
46	219	P62805|H4_HUMAN	187.4	50	50	4.85E+05	9	9	35	Oxidation (M)	11367	Histone H4 OS=Homo sapiens GN=HIST1H4A PE=1 SV=2
15	14	P08670|VIME_HUMAN	253.58	53	53	4.28E+05	26	25	87	Oxidation (M)	53652	Vimentin OS=Homo sapiens GN=VIM PE=1 SV=4
23	9	Q9UHB6|LIMA1_HUMAN	270.26	40	40	3.49E+05	24	24	64	Pyro-glu from Q	85226	LIM domain and actin-binding protein 1 OS=Homo sapiens GN=LIMA1 PE=1 SV=1
21	10	P09874|PARP1_HUMAN	297.65	42	42	3.22E+05	35	35	70		113084	Poly [ADP-ribose] polymerase 1 OS=Homo sapiens GN=PARP1 PE=1 SV=4
35	61	Q16643|DREB_HUMAN	240.73	35	35	2.69E+05	15	15	48		71429	Drebrin OS=Homo sapiens GN=DBN1 PE=1 SV=4
10	47	P07437|TBB5_HUMAN	288.13	51	51	2.16E+05	21	6	129	Deamidation (NQ); Oxidation (M)	49671	Tubulin beta chain OS=Homo sapiens GN=TUBB PE=1 SV=2
27	15	Q12965|MYO1E_HUMAN	271.97	33	33	2.11E+05	28	28	54	Pyro-glu from Q	127062	Unconventional myosin-Ie OS=Homo sapiens GN=MYO1E PE=1 SV=2
20	69	Q9BQE3|TBA1C_HUMAN	256.9	42	42	1.72E+05	13	4	73	Pyro-glu from Q	49895	Tubulin alpha-1C chain OS=Homo sapiens GN=TUBA1C PE=1 SV=1
20	70	P68363|TBA1B_HUMAN	256.9	42	42	1.72E+05	13	4	73	Pyro-glu from Q	50152	Tubulin alpha-1B chain OS=Homo sapiens GN=TUBA1B PE=1 SV=1
32	20	P05187|PPB1_HUMAN	241.6	48	48	1.52E+05	19	17	54	Deamidation (NQ)	57954	Alkaline phosphatase placental type OS=Homo sapiens GN=ALPP PE=1 SV=2
37	46	P52272|HNRPM_HUMAN	245.32	31	31	1.42E+05	16	16	46	Deamidation (NQ); Acetylation (Protein N-term)	77516	Heterogeneous nuclear ribonucleoprotein M OS=Homo sapiens GN=HNRNPM PE=1 SV=3
33	48	Q9UM54|MYO6_HUMAN	233.05	25	25	1.34E+05	26	26	46		149691	Unconventional myosin-VI OS=Homo sapiens GN=MYO6 PE=1 SV=4
36	36	P11142|HSP7C_HUMAN	242.18	34	34	1.30E+05	19	16	47		70898	Heat shock cognate 71 kDa protein OS=Homo sapiens GN=HSPA8 PE=1 SV=1
39	17	Q08211|DHX9_HUMAN	246.44	20	20	1.22E+05	19	19	41		140958	ATP-dependent RNA helicase A OS=Homo sapiens GN=DHX9 PE=1 SV=4
91	86	P21333|FLNA_HUMAN	180.6	6	6	1.20E+05	12	10	15		280737	Filamin-A OS=Homo sapiens GN=FLNA PE=1 SV=4
55	134	P36578|RL4_HUMAN	175.53	26	26	1.13E+05	11	11	26		47697	60S ribosomal protein L4 OS=Homo sapiens GN=RPL4 PE=1 SV=5
4	44	P60709|ACTB_HUMAN	299.86	59	59	1.06E+05	29	1	265	Deamidation (NQ); Oxidation (M); Pyro-glu from E; Pyro-glu from Q; Acetylation (Protein N-term)	41737	Actin cytoplasmic 1 OS=Homo sapiens GN=ACTB PE=1 SV=1
48	38	P11940|PABP1_HUMAN	230.79	31	31	1.04E+05	15	10	32	Pyro-glu from Q	70671	Polyadenylate-binding protein 1 OS=Homo sapiens GN=PABPC1 PE=1 SV=2
78	154	P68104|EF1A1_HUMAN	183.48	21	21	1.02E+05	8	8	18		50141	Elongation factor 1-alpha 1 OS=Homo sapiens GN=EEF1A1 PE=1 SV=1
78	155	Q5VTE0|EF1A3_HUMAN	183.48	21	21	1.02E+05	8	8	18		50185	Putative elongation factor 1-alpha-like 3 OS=Homo sapiens GN=EEF1A1P5 PE=5 SV=1
72	85	Q16891|MIC60_HUMAN	192.25	21	21	9.22E+04	10	10	20		83678	MICOS complex subunit MIC60 OS=Homo sapiens GN=IMMT PE=1 SV=1
3	45	P63261|ACTG_HUMAN	299.62	59	59	8.90E+04	29	1	277	Deamidation (NQ); Oxidation (M); Pyro-glu from E; Pyro-glu from Q; Acetylation (Protein N-term)	41793	Actin cytoplasmic 2 OS=Homo sapiens GN=ACTG1 PE=1 SV=1
38	16	Q15149|PLEC_HUMAN	259.43	9	9	8.84E+04	29	29	38		531796	Plectin OS=Homo sapiens GN=PLEC PE=1 SV=3
52	50	Q9Y5B9|SP16H_HUMAN	197.74	20	20	8.61E+04	17	17	28	Acetylation (Protein N-term)	119914	FACT complex subunit SPT16 OS=Homo sapiens GN=SUPT16H PE=1 SV=1
47	54	P12956|XRCC6_HUMAN	191.95	30	30	8.44E+04	14	14	32		69843	X-ray repair cross-complementing protein 6 OS=Homo sapiens GN=XRCC6 PE=1 SV=2
87	165	P07910|HNRPC_HUMAN	170.2	25	25	8.05E+04	9	9	18		33670	Heterogeneous nuclear ribonucleoproteins C1/C2 OS=Homo sapiens GN=HNRNPC PE=1 SV=4
73	253	P16403|H12_HUMAN	159.29	28	28	7.75E+04	9	9	21	Acetylation (Protein N-term)	21365	Histone H1.2 OS=Homo sapiens GN=HIST1H1C PE=1 SV=2
54	64	P13010|XRCC5_HUMAN	215.11	21	21	7.73E+04	15	15	29		82705	X-ray repair cross-complementing protein 5 OS=Homo sapiens GN=XRCC5 PE=1 SV=3
61	60	Q00610|CLH1_HUMAN	187.81	12	12	7.47E+04	16	16	23		191613	Clathrin heavy chain 1 OS=Homo sapiens GN=CLTC PE=1 SV=5
56	37	Q69YQ0|CYTSA_HUMAN	215.02	23	23	7.11E+04	19	19	27		124602	Cytospin-A OS=Homo sapiens GN=SPECC1L PE=1 SV=2
45	40	P08729|K2C7_HUMAN	219.69	48	48	6.90E+04	19	14	34	Acetylation (Protein N-term)	51386	Keratin type II cytoskeletal 7 OS=Homo sapiens GN=KRT7 PE=1 SV=5
67	23	P46940|IQGA1_HUMAN	232.91	15	15	6.82E+04	18	18	24		189251	Ras GTPase-activating-like protein IQGAP1 OS=Homo sapiens GN=IQGAP1 PE=1 SV=1
74	96	P05783|K1C18_HUMAN	198.77	28	28	6.77E+04	11	11	21	Pyro-glu from Q	48058	Keratin type I cytoskeletal 18 OS=Homo sapiens GN=KRT18 PE=1 SV=2
49	55	P05787|K2C8_HUMAN	202.21	33	33	6.67E+04	16	11	30		53704	Keratin type II cytoskeletal 8 OS=Homo sapiens GN=KRT8 PE=1 SV=7
57	62	P09923|PPBI_HUMAN	203.09	29	29	6.23E+04	12	10	26		56812	Intestinal-type alkaline phosphatase OS=Homo sapiens GN=ALPI PE=1 SV=2
65	89	Q9NR30|DDX21_HUMAN	195.18	17	17	6.03E+04	11	9	25		87344	Nucleolar RNA helicase 2 OS=Homo sapiens GN=DDX21 PE=1 SV=5
345	560	Q12802|AKP13_HUMAN	28.36	0	0	5.92E+04	1	1	1		307550	A-kinase anchor protein 13 OS=Homo sapiens GN=AKAP13 PE=1 SV=2
79	43	Q8WWI1|LMO7_HUMAN	211.82	11	11	5.77E+04	12	12	18		192694	LIM domain only protein 7 OS=Homo sapiens GN=LMO7 PE=1 SV=3
93	171	P05388|RLA0_HUMAN	181.57	29	29	5.63E+04	6	6	16		34274	60S acidic ribosomal protein P0 OS=Homo sapiens GN=RPLP0 PE=1 SV=1
75	122	P18124|RL7_HUMAN	153.66	35	35	5.43E+04	11	11	21		29226	60S ribosomal protein L7 OS=Homo sapiens GN=RPL7 PE=1 SV=1
86	109	P43243|MATR3_HUMAN	201.96	15	15	5.29E+04	8	8	18		94623	Matrin-3 OS=Homo sapiens GN=MATR3 PE=1 SV=2
98	114	Q00839|HNRPU_HUMAN	182.31	17	17	5.28E+04	9	9	14	Deamidation (NQ)	90585	Heterogeneous nuclear ribonucleoprotein U OS=Homo sapiens GN=HNRNPU PE=1 SV=6
76	49	O95425|SVIL_HUMAN	216.18	10	10	5.26E+04	14	14	20		247744	Supervillin OS=Homo sapiens GN=SVIL PE=1 SV=2
62	33	Q6WCQ1|MPRIP_HUMAN	229.07	26	26	5.18E+04	17	17	24		116533	Myosin phosphatase Rho-interacting protein OS=Homo sapiens GN=MPRIP PE=1 SV=3
59	24	P08779|K1C16_HUMAN	219.06	35	35	5.11E+04	12	7	24	Oxidation (M)	51268	Keratin type I cytoskeletal 16 OS=Homo sapiens GN=KRT16 PE=1 SV=4
51	349	Q99878|H2A1J_HUMAN	158.18	36	36	5.01E+04	6	2	30		13936	Histone H2A type 1-J OS=Homo sapiens GN=HIST1H2AJ PE=1 SV=3
51	350	Q96KK5|H2A1H_HUMAN	158.18	36	36	5.01E+04	6	2	30		13906	Histone H2A type 1-H OS=Homo sapiens GN=HIST1H2AH PE=1 SV=3
51	351	Q16777|H2A2C_HUMAN	158.18	36	36	5.01E+04	6	2	30		13988	Histone H2A type 2-C OS=Homo sapiens GN=HIST2H2AC PE=1 SV=4
51	377	Q9BTM1|H2AJ_HUMAN	158.18	36	36	5.01E+04	6	2	30		14019	Histone H2A.J OS=Homo sapiens GN=H2AFJ PE=1 SV=1
51	352	P20671|H2A1D_HUMAN	158.18	35	35	5.01E+04	6	2	30		14107	Histone H2A type 1-D OS=Homo sapiens GN=HIST1H2AD PE=1 SV=2
51	353	P0C0S8|H2A1_HUMAN	158.18	35	35	5.01E+04	6	2	30		14091	Histone H2A type 1 OS=Homo sapiens GN=HIST1H2AG PE=1 SV=2
51	354	Q6FI13|H2A2A_HUMAN	158.18	35	35	5.01E+04	6	2	30		14095	Histone H2A type 2-A OS=Homo sapiens GN=HIST2H2AA3 PE=1 SV=3
77	119	Q9NYL9|TMOD3_HUMAN	155.46	30	30	4.93E+04	7	7	19		39595	Tropomodulin-3 OS=Homo sapiens GN=TMOD3 PE=1 SV=1
84	63	Q9P0K7|RAI14_HUMAN	178.94	17	17	4.80E+04	13	13	18		110041	Ankycorbin OS=Homo sapiens GN=RAI14 PE=1 SV=2
63	87	P19338|NUCL_HUMAN	190.56	19	19	4.66E+04	11	11	24		76615	Nucleolin OS=Homo sapiens GN=NCL PE=1 SV=3
242	505	P68431|H31_HUMAN	46.76	13	13	4.56E+04	2	2	4		15404	Histone H3.1 OS=Homo sapiens GN=HIST1H3A PE=1 SV=2
242	506	P84243|H33_HUMAN	46.76	13	13	4.56E+04	2	2	4		15328	Histone H3.3 OS=Homo sapiens GN=H3F3A PE=1 SV=2
242	507	Q71DI3|H32_HUMAN	46.76	13	13	4.56E+04	2	2	4		15388	Histone H3.2 OS=Homo sapiens GN=HIST2H3A PE=1 SV=3
242	508	Q16695|H31T_HUMAN	46.76	13	13	4.56E+04	2	2	4		15508	Histone H3.1t OS=Homo sapiens GN=HIST3H3 PE=1 SV=3
112	217	P62424|RL7A_HUMAN	154.82	15	15	4.46E+04	5	5	12		29996	60S ribosomal protein L7a OS=Homo sapiens GN=RPL7A PE=1 SV=2
175	271	P62987|RL40_HUMAN	104.75	31	31	4.41E+04	4	4	7		14728	Ubiquitin-60S ribosomal protein L40 OS=Homo sapiens GN=UBA52 PE=1 SV=2
175	279	P62979|RS27A_HUMAN	104.75	26	26	4.41E+04	4	4	7		17965	Ubiquitin-40S ribosomal protein S27a OS=Homo sapiens GN=RPS27A PE=1 SV=2
175	288	P0CG47|UBB_HUMAN	104.75	17	17	4.41E+04	4	4	7		25762	Polyubiquitin-B OS=Homo sapiens GN=UBB PE=1 SV=1
175	293	P0CG48|UBC_HUMAN	104.75	6	6	4.41E+04	4	4	7		77039	Polyubiquitin-C OS=Homo sapiens GN=UBC PE=1 SV=3
71	116	Q13310|PABP4_HUMAN	193.3	18	18	4.29E+04	12	7	21		70783	Polyadenylate-binding protein 4 OS=Homo sapiens GN=PABPC4 PE=1 SV=1
129	135	P46087|NOP2_HUMAN	157.57	12	12	4.25E+04	8	8	10		89302	Probable 28S rRNA (cytosine(4447)-C(5))-methyltransferase OS=Homo sapiens GN=NOP2 PE=1 SV=2
40	359	P57053|H2BFS_HUMAN	143.03	27	27	4.24E+04	4	2	41	Deamidation (NQ); Oxidation (M)	13944	Histone H2B type F-S OS=Homo sapiens GN=H2BFS PE=1 SV=2
40	363	Q99877|H2B1N_HUMAN	143.03	27	27	4.24E+04	4	2	41	Deamidation (NQ); Oxidation (M)	13922	Histone H2B type 1-N OS=Homo sapiens GN=HIST1H2BN PE=1 SV=3
40	364	Q99880|H2B1L_HUMAN	143.03	27	27	4.24E+04	4	2	41	Deamidation (NQ); Oxidation (M)	13952	Histone H2B type 1-L OS=Homo sapiens GN=HIST1H2BL PE=1 SV=3
40	365	Q93079|H2B1H_HUMAN	143.03	27	27	4.24E+04	4	2	41	Deamidation (NQ); Oxidation (M)	13892	Histone H2B type 1-H OS=Homo sapiens GN=HIST1H2BH PE=1 SV=3
40	360	P62807|H2B1C_HUMAN	143.03	27	27	4.24E+04	4	2	41	Deamidation (NQ); Oxidation (M)	13906	Histone H2B type 1-C/E/F/G/I OS=Homo sapiens GN=HIST1H2BC PE=1 SV=4
40	366	O60814|H2B1K_HUMAN	143.03	27	27	4.24E+04	4	2	41	Deamidation (NQ); Oxidation (M)	13890	Histone H2B type 1-K OS=Homo sapiens GN=HIST1H2BK PE=1 SV=3
40	361	Q5QNW6|H2B2F_HUMAN	143.03	27	27	4.24E+04	4	2	41	Deamidation (NQ); Oxidation (M)	13920	Histone H2B type 2-F OS=Homo sapiens GN=HIST2H2BF PE=1 SV=3
40	341	Q99879|H2B1M_HUMAN	143.03	27	27	4.24E+04	4	2	41	Deamidation (NQ); Oxidation (M)	13989	Histone H2B type 1-M OS=Homo sapiens GN=HIST1H2BM PE=1 SV=3
40	362	P58876|H2B1D_HUMAN	143.03	27	27	4.24E+04	4	2	41	Deamidation (NQ); Oxidation (M)	13936	Histone H2B type 1-D OS=Homo sapiens GN=HIST1H2BD PE=1 SV=2
64	32	P08238|HS90B_HUMAN	221.24	22	22	4.23E+04	13	7	23		83264	Heat shock protein HSP 90-beta OS=Homo sapiens GN=HSP90AB1 PE=1 SV=4
70	72	Q13045|FLII_HUMAN	191.59	13	13	4.15E+04	13	13	22	Pyro-glu from Q; Acetylation (Protein N-term)	144751	Protein flightless-1 homolog OS=Homo sapiens GN=FLII PE=1 SV=2
83	80	Q9P2E9|RRBP1_HUMAN	205.91	12	12	4.09E+04	12	12	17		152472	Ribosome-binding protein 1 OS=Homo sapiens GN=RRBP1 PE=1 SV=4
117	203	P19105|ML12A_HUMAN	153.08	39	39	3.93E+04	5	5	12		19794	Myosin regulatory light chain 12A OS=Homo sapiens GN=MYL12A PE=1 SV=2
117	204	O14950|ML12B_HUMAN	153.08	38	38	3.93E+04	5	5	12		19779	Myosin regulatory light chain 12B OS=Homo sapiens GN=MYL12B PE=1 SV=2
102	153	P12268|IMDH2_HUMAN	155.39	21	21	3.89E+04	9	9	14		55805	Inosine-5'-monophosphate dehydrogenase 2 OS=Homo sapiens GN=IMPDH2 PE=1 SV=2
132	95	P02768|ALBU_HUMAN	105.56	5	5	3.72E+04	3	1	8		69367	Serum albumin OS=Homo sapiens GN=ALB PE=1 SV=2
85	133	Q02878|RL6_HUMAN	174.75	32	32	3.71E+04	8	8	18	Deamidation (NQ); Pyro-glu from Q	32728	60S ribosomal protein L6 OS=Homo sapiens GN=RPL6 PE=1 SV=3
166	375	P30050|RL12_HUMAN	116.32	24	24	3.70E+04	3	3	7	Pyro-glu from Q	17819	60S ribosomal protein L12 OS=Homo sapiens GN=RPL12 PE=1 SV=1
88	65	O43707|ACTN4_HUMAN	179.73	17	17	3.62E+04	11	11	15		104854	Alpha-actinin-4 OS=Homo sapiens GN=ACTN4 PE=1 SV=2
92	139	P51114|FXR1_HUMAN	180.53	19	19	3.61E+04	9	9	15		69721	Fragile X mental retardation syndrome-related protein 1 OS=Homo sapiens GN=FXR1 PE=1 SV=3
253	1449	Q8IZT6|ASPM_HUMAN	28.7	0	0	3.56E+04	1	1	1	Oxidation (M)	409801	Abnormal spindle-like microcephaly-associated protein OS=Homo sapiens GN=ASPM PE=1 SV=2
116	289	Q07020|RL18_HUMAN	143.6	26	26	3.54E+04	5	5	12		21634	60S ribosomal protein L18 OS=Homo sapiens GN=RPL18 PE=1 SV=2
106	169	P52907|CAZA1_HUMAN	156.23	30	30	3.52E+04	5	4	12		32923	F-actin-capping protein subunit alpha-1 OS=Homo sapiens GN=CAPZA1 PE=1 SV=3
68	105	Q7L2E3|DHX30_HUMAN	154.07	10	10	3.27E+04	10	10	20		133938	Putative ATP-dependent RNA helicase DHX30 OS=Homo sapiens GN=DHX30 PE=1 SV=1
159	482	P62906|RL10A_HUMAN	63.95	13	13	3.12E+04	3	3	7		24831	60S ribosomal protein L10a OS=Homo sapiens GN=RPL10A PE=1 SV=2
111	118	P23396|RS3_HUMAN	142.46	41	41	3.05E+04	7	7	12		26688	40S ribosomal protein S3 OS=Homo sapiens GN=RPS3 PE=1 SV=2
69	100	P05141|ADT2_HUMAN	166.43	24	24	2.96E+04	9	3	23	Pyro-glu from Q; Acetylation (Protein N-term)	32852	ADP/ATP translocase 2 OS=Homo sapiens GN=SLC25A5 PE=1 SV=7
60	18	P02533|K1C14_HUMAN	214.89	38	38	2.92E+04	13	6	24		51562	Keratin type I cytoskeletal 14 OS=Homo sapiens GN=KRT14 PE=1 SV=4
140	184	P61247|RS3A_HUMAN	98.38	20	20	2.80E+04	5	5	7		29945	40S ribosomal protein S3a OS=Homo sapiens GN=RPS3A PE=1 SV=2
123	84	O14974|MYPT1_HUMAN	156.02	7	7	2.75E+04	6	6	10		115281	Protein phosphatase 1 regulatory subunit 12A OS=Homo sapiens GN=PPP1R12A PE=1 SV=1
99	168	P60660|MYL6_HUMAN	130.64	35	35	2.75E+04	4	3	13	Oxidation (M)	16930	Myosin light polypeptide 6 OS=Homo sapiens GN=MYL6 PE=1 SV=2
136	78	P10809|CH60_HUMAN	168.27	22	22	2.69E+04	8	8	10		61055	60 kDa heat shock protein mitochondrial OS=Homo sapiens GN=HSPD1 PE=1 SV=2
137	210	P15880|RS2_HUMAN	133.97	16	16	2.59E+04	4	4	9		31324	40S ribosomal protein S2 OS=Homo sapiens GN=RPS2 PE=1 SV=2
105	249	P62277|RS13_HUMAN	117.79	32	32	2.56E+04	6	6	11		17222	40S ribosomal protein S13 OS=Homo sapiens GN=RPS13 PE=1 SV=2
191	525	P81605|DCD_HUMAN	103.03	25	25	2.51E+04	3	3	6		11284	Dermcidin OS=Homo sapiens GN=DCD PE=1 SV=2
193	189	P47756|CAPZB_HUMAN	110.13	14	14	2.43E+04	3	3	6		31350	F-actin-capping protein subunit beta OS=Homo sapiens GN=CAPZB PE=1 SV=4
43	371	Q16778|H2B2E_HUMAN	139.61	27	27	2.42E+04	4	2	38	Deamidation (NQ); Oxidation (M)	13920	Histone H2B type 2-E OS=Homo sapiens GN=HIST2H2BE PE=1 SV=3
43	367	P23527|H2B1O_HUMAN	139.61	27	27	2.42E+04	4	2	38	Deamidation (NQ); Oxidation (M)	13906	Histone H2B type 1-O OS=Homo sapiens GN=HIST1H2BO PE=1 SV=3
43	368	Q8N257|H2B3B_HUMAN	139.61	27	27	2.42E+04	4	2	38	Deamidation (NQ); Oxidation (M)	13908	Histone H2B type 3-B OS=Homo sapiens GN=HIST3H2BB PE=1 SV=3
43	369	P33778|H2B1B_HUMAN	139.61	27	27	2.42E+04	4	2	38	Deamidation (NQ); Oxidation (M)	13950	Histone H2B type 1-B OS=Homo sapiens GN=HIST1H2BB PE=1 SV=2
43	370	P06899|H2B1J_HUMAN	139.61	27	27	2.42E+04	4	2	38	Deamidation (NQ); Oxidation (M)	13904	Histone H2B type 1-J OS=Homo sapiens GN=HIST1H2BJ PE=1 SV=3
160	157	P60842|IF4A1_HUMAN	132.69	19	19	2.35E+04	6	6	7		46154	Eukaryotic initiation factor 4A-I OS=Homo sapiens GN=EIF4A1 PE=1 SV=1
138	240	P26373|RL13_HUMAN	119.37	28	28	2.32E+04	6	6	10		24261	60S ribosomal protein L13 OS=Homo sapiens GN=RPL13 PE=1 SV=4
176	254	P61353|RL27_HUMAN	98.79	32	32	2.32E+04	5	5	6		15798	60S ribosomal protein L27 OS=Homo sapiens GN=RPL27 PE=1 SV=2
179	398	P50914|RL14_HUMAN	95.87	11	11	2.32E+04	2	2	6		23432	60S ribosomal protein L14 OS=Homo sapiens GN=RPL14 PE=1 SV=4
141	99	P25705|ATPA_HUMAN	128.68	16	16	2.29E+04	7	7	9		59751	ATP synthase subunit alpha mitochondrial OS=Homo sapiens GN=ATP5A1 PE=1 SV=1
144	112	P61978|HNRPK_HUMAN	177.36	21	21	2.24E+04	7	7	9		50976	Heterogeneous nuclear ribonucleoprotein K OS=Homo sapiens GN=HNRNPK PE=1 SV=1
121	82	P38646|GRP75_HUMAN	154.46	20	20	2.21E+04	9	8	11	Deamidation (NQ)	73681	Stress-70 protein mitochondrial OS=Homo sapiens GN=HSPA9 PE=1 SV=2
174	235	P62249|RS16_HUMAN	93.22	28	28	2.18E+04	4	4	7		16445	40S ribosomal protein S16 OS=Homo sapiens GN=RPS16 PE=1 SV=2
104	131	Q9NVI7|ATD3A_HUMAN	133.76	14	14	2.17E+04	8	3	13		71369	ATPase family AAA domain-containing protein 3A OS=Homo sapiens GN=ATAD3A PE=1 SV=2
143	306	P39023|RL3_HUMAN	154.42	16	16	2.10E+04	5	5	8		46109	60S ribosomal protein L3 OS=Homo sapiens GN=RPL3 PE=1 SV=2
184	221	P07814|SYEP_HUMAN	86.2	5	5	2.09E+04	5	5	5		170590	Bifunctional glutamate/proline--tRNA ligase OS=Homo sapiens GN=EPRS PE=1 SV=5
177	222	O00567|NOP56_HUMAN	115.28	10	10	2.07E+04	5	5	6		66050	Nucleolar protein 56 OS=Homo sapiens GN=NOP56 PE=1 SV=4
130	137	P51116|FXR2_HUMAN	158.49	14	14	2.00E+04	6	5	10		74223	Fragile X mental retardation syndrome-related protein 2 OS=Homo sapiens GN=FXR2 PE=1 SV=2
194	524	P17096|HMGA1_HUMAN	138.14	41	41	2.00E+04	4	4	6		11676	High mobility group protein HMG-I/HMG-Y OS=Homo sapiens GN=HMGA1 PE=1 SV=3
170	284	P62241|RS8_HUMAN	136.42	22	22	1.98E+04	4	4	7		24205	40S ribosomal protein S8 OS=Homo sapiens GN=RPS8 PE=1 SV=2
168	181	Q12906|ILF3_HUMAN	140.54	9	9	1.94E+04	6	6	7		95339	Interleukin enhancer-binding factor 3 OS=Homo sapiens GN=ILF3 PE=1 SV=3
13	73	Q13885|TBB2A_HUMAN	257.22	44	44	1.87E+04	17	1	91	Deamidation (NQ); Oxidation (M); Pyro-glu from E	49907	Tubulin beta-2A chain OS=Homo sapiens GN=TUBB2A PE=1 SV=1
13	74	Q9BVA1|TBB2B_HUMAN	257.22	44	44	1.87E+04	17	1	91	Deamidation (NQ); Oxidation (M); Pyro-glu from E	49953	Tubulin beta-2B chain OS=Homo sapiens GN=TUBB2B PE=1 SV=1
163	278	Q8IVT2|MISP_HUMAN	110.2	10	10	1.86E+04	5	5	6		75357	Mitotic interactor and substrate of PLK1 OS=Homo sapiens GN=MISP PE=1 SV=1
187	126	P04406|G3P_HUMAN	100.28	14	14	1.86E+04	3	3	6		36053	Glyceraldehyde-3-phosphate dehydrogenase OS=Homo sapiens GN=GAPDH PE=1 SV=3
171	227	P06396|GELS_HUMAN	101.43	8	8	1.77E+04	4	4	6		85697	Gelsolin OS=Homo sapiens GN=GSN PE=1 SV=1
326	762	Q01484|ANK2_HUMAN	20.45	0	0	1.77E+04	1	1	1		433719	Ankyrin-2 OS=Homo sapiens GN=ANK2 PE=1 SV=4
268	502	Q12797|ASPH_HUMAN	72.64	5	5	1.76E+04	2	2	3		85863	Aspartyl/asparaginyl beta-hydroxylase OS=Homo sapiens GN=ASPH PE=1 SV=3
115	190	Q08945|SSRP1_HUMAN	146.14	10	10	1.73E+04	6	6	9		81075	FACT complex subunit SSRP1 OS=Homo sapiens GN=SSRP1 PE=1 SV=1
169	251	P62701|RS4X_HUMAN	102.11	22	22	1.71E+04	5	5	7		29598	40S ribosomal protein S4 X isoform OS=Homo sapiens GN=RPS4X PE=1 SV=2
97	110	O00571|DDX3X_HUMAN	176.75	18	18	1.62E+04	9	8	14		73244	ATP-dependent RNA helicase DDX3X OS=Homo sapiens GN=DDX3X PE=1 SV=3
109	220	P26599|PTBP1_HUMAN	154.76	16	16	1.61E+04	5	5	12		57221	Polypyrimidine tract-binding protein 1 OS=Homo sapiens GN=PTBP1 PE=1 SV=1
148	272	P40429|RL13A_HUMAN	85.55	20	20	1.61E+04	5	5	9		23577	60S ribosomal protein L13a OS=Homo sapiens GN=RPL13A PE=1 SV=2
189	392	P53621|COPA_HUMAN	60.54	5	5	1.61E+04	5	5	5		138345	Coatomer subunit alpha OS=Homo sapiens GN=COPA PE=1 SV=2
107	140	Q9Y4I1|MYO5A_HUMAN	123.35	6	6	1.60E+04	9	9	11		215403	Unconventional myosin-Va OS=Homo sapiens GN=MYO5A PE=1 SV=2
122	216	P47755|CAZA2_HUMAN	124.86	28	28	1.59E+04	5	4	9	Deamidation (NQ); Acetylation (Protein N-term)	32949	F-actin-capping protein subunit alpha-2 OS=Homo sapiens GN=CAPZA2 PE=1 SV=3
150	158	P49411|EFTU_HUMAN	129.03	15	15	1.57E+04	5	5	8		49542	Elongation factor Tu mitochondrial OS=Homo sapiens GN=TUFM PE=1 SV=2
127	178	Q07065|CKAP4_HUMAN	165.99	13	13	1.55E+04	6	6	9		66023	Cytoskeleton-associated protein 4 OS=Homo sapiens GN=CKAP4 PE=1 SV=2
165	228	P67809|YBOX1_HUMAN	98.63	26	26	1.54E+04	4	4	6		35924	Nuclease-sensitive element-binding protein 1 OS=Homo sapiens GN=YBX1 PE=1 SV=3
283	22607	P61254|RL26_HUMAN	39.78	11	11	1.49E+04	2	2	2		17258	60S ribosomal protein L26 OS=Homo sapiens GN=RPL26 PE=1 SV=1
283	581	Q9UNX3|RL26L_HUMAN	39.78	11	11	1.49E+04	2	2	2		17256	60S ribosomal protein L26-like 1 OS=Homo sapiens GN=RPL26L1 PE=1 SV=1
80	52	P0DMV9|HS71B_HUMAN	178.55	20	20	1.42E+04	10	4	18		70052	Heat shock 70 kDa protein 1B OS=Homo sapiens GN=HSPA1B PE=1 SV=1
80	53	P0DMV8|HS71A_HUMAN	178.55	20	20	1.42E+04	10	4	18		70052	Heat shock 70 kDa protein 1A OS=Homo sapiens GN=HSPA1A PE=1 SV=1
246	494	Q9NVP1|DDX18_HUMAN	84.19	6	6	1.42E+04	3	3	3		75407	ATP-dependent RNA helicase DDX18 OS=Homo sapiens GN=DDX18 PE=1 SV=2
273	463	P62750|RL23A_HUMAN	75.94	13	13	1.41E+04	2	2	3		17695	60S ribosomal protein L23a OS=Homo sapiens GN=RPL23A PE=1 SV=1
274	540	P62829|RL23_HUMAN	80.79	16	16	1.37E+04	2	2	3		14865	60S ribosomal protein L23 OS=Homo sapiens GN=RPL23 PE=1 SV=1
211	120	P07355|ANXA2_HUMAN	123.2	23	23	1.33E+04	5	5	5		38604	Annexin A2 OS=Homo sapiens GN=ANXA2 PE=1 SV=2
264	405	Q13283|G3BP1_HUMAN	75.03	9	9	1.32E+04	3	2	3		52164	Ras GTPase-activating protein-binding protein 1 OS=Homo sapiens GN=G3BP1 PE=1 SV=1
41	121	Q9BUF5|TBB6_HUMAN	183.73	24	24	1.31E+04	10	3	40	Deamidation (NQ); Oxidation (M)	49857	Tubulin beta-6 chain OS=Homo sapiens GN=TUBB6 PE=1 SV=1
284	406	Q01082|SPTB2_HUMAN	47.02	1	1	1.26E+04	1	1	1		274608	Spectrin beta chain non-erythrocytic 1 OS=Homo sapiens GN=SPTBN1 PE=1 SV=2
456	666	P42677|RS27_HUMAN	39.8	15	15	1.24E+04	1	1	1		9461	40S ribosomal protein S27 OS=Homo sapiens GN=RPS27 PE=1 SV=3
456	552	Q71UM5|RS27L_HUMAN	39.8	15	15	1.24E+04	1	1	1		9477	40S ribosomal protein S27-like OS=Homo sapiens GN=RPS27L PE=1 SV=3
12	51	P68371|TBB4B_HUMAN	266.49	42	42	1.22E+04	18	1	96	Deamidation (NQ); Oxidation (M)	49831	Tubulin beta-4B chain OS=Homo sapiens GN=TUBB4B PE=1 SV=1
178	416	P46781|RS9_HUMAN	62.56	10	10	1.22E+04	2	2	5		22591	40S ribosomal protein S9 OS=Homo sapiens GN=RPS9 PE=1 SV=3
222	356	P52292|IMA1_HUMAN	104.7	7	7	1.20E+04	3	3	4		57862	Importin subunit alpha-1 OS=Homo sapiens GN=KPNA2 PE=1 SV=1
267	484	O75367|H2AY_HUMAN	87.49	14	14	1.20E+04	3	3	3		39617	Core histone macro-H2A.1 OS=Homo sapiens GN=H2AFY PE=1 SV=4
134	193	O43143|DHX15_HUMAN	133.92	6	6	1.17E+04	4	4	9		90933	Pre-mRNA-splicing factor ATP-dependent RNA helicase DHX15 OS=Homo sapiens GN=DHX15 PE=1 SV=2
149	164	P78527|PRKDC_HUMAN	110.38	1	1	1.17E+04	5	5	8		469093	DNA-dependent protein kinase catalytic subunit OS=Homo sapiens GN=PRKDC PE=1 SV=3
209	319	Q92614|MY18A_HUMAN	66.75	3	3	1.16E+04	4	4	4		233113	Unconventional myosin-XVIIIa OS=Homo sapiens GN=MYO18A PE=1 SV=3
244	493	P46776|RL27A_HUMAN	73.64	16	16	1.14E+04	2	2	3		16561	60S ribosomal protein L27a OS=Homo sapiens GN=RPL27A PE=1 SV=2
156	199	P16615|AT2A2_HUMAN	106.35	4	4	1.13E+04	4	4	8		114757	Sarcoplasmic/endoplasmic reticulum calcium ATPase 2 OS=Homo sapiens GN=ATP2A2 PE=1 SV=1
243	461	P83731|RL24_HUMAN	53.42	11	11	1.10E+04	2	2	3		17779	60S ribosomal protein L24 OS=Homo sapiens GN=RPL24 PE=1 SV=1
200	214	Q9Y2W1|TR150_HUMAN	101.29	7	7	1.09E+04	4	4	5		108666	Thyroid hormone receptor-associated protein 3 OS=Homo sapiens GN=THRAP3 PE=1 SV=2
202	287	O76021|RL1D1_HUMAN	99.58	11	11	1.09E+04	4	4	5		54973	Ribosomal L1 domain-containing protein 1 OS=Homo sapiens GN=RSL1D1 PE=1 SV=3
196	456	P84098|RL19_HUMAN	103.37	13	13	1.08E+04	2	2	6		23466	60S ribosomal protein L19 OS=Homo sapiens GN=RPL19 PE=1 SV=1
452	782	P61513|RL37A_HUMAN	46.13	20	20	1.07E+04	1	1	1		10275	60S ribosomal protein L37a OS=Homo sapiens GN=RPL37A PE=1 SV=2
172	311	P62847|RS24_HUMAN	112.36	29	29	1.05E+04	3	3	6		15423	40S ribosomal protein S24 OS=Homo sapiens GN=RPS24 PE=1 SV=1
186	307	P61313|RL15_HUMAN	99.06	21	21	1.04E+04	4	4	5		24146	60S ribosomal protein L15 OS=Homo sapiens GN=RPL15 PE=1 SV=2
212	223	P61158|ARP3_HUMAN	90.9	11	11	1.04E+04	3	3	5		47371	Actin-related protein 3 OS=Homo sapiens GN=ACTR3 PE=1 SV=3
101	103	Q9BQG0|MBB1A_HUMAN	159.13	10	10	1.03E+04	9	9	13		148854	Myb-binding protein 1A OS=Homo sapiens GN=MYBBP1A PE=1 SV=2
26	92	P68366|TBA4A_HUMAN	216.75	36	36	1.02E+04	11	2	56	Pyro-glu from Q	49924	Tubulin alpha-4A chain OS=Homo sapiens GN=TUBA4A PE=1 SV=1
146	309	P17844|DDX5_HUMAN	99.37	8	8	1.02E+04	5	3	7		69148	Probable ATP-dependent RNA helicase DDX5 OS=Homo sapiens GN=DDX5 PE=1 SV=1
255	297	P45880|VDAC2_HUMAN	60.28	14	14	1.02E+04	3	3	3		31567	Voltage-dependent anion-selective channel protein 2 OS=Homo sapiens GN=VDAC2 PE=1 SV=2
153	243	Q14974|IMB1_HUMAN	143.37	7	7	1.00E+04	5	5	8	Acetylation (Protein N-term)	97170	Importin subunit beta-1 OS=Homo sapiens GN=KPNB1 PE=1 SV=2
192	129	P06576|ATPB_HUMAN	121.73	13	13	1.00E+04	5	5	5		56560	ATP synthase subunit beta mitochondrial OS=Homo sapiens GN=ATP5B PE=1 SV=3
42	34	P13647|K2C5_HUMAN	194.27	21	21	9.99E+03	13	1	39	Deamidation (NQ); Oxidation (M); Pyro-glu from Q	62378	Keratin type II cytoskeletal 5 OS=Homo sapiens GN=KRT5 PE=1 SV=3
128	236	P01024|CO3_HUMAN	98.62	4	4	9.88E+03	6	3	9		187147	Complement C3 OS=Homo sapiens GN=C3 PE=1 SV=2
185	305	Q9UN86|G3BP2_HUMAN	103.52	14	14	9.76E+03	4	3	6		54121	Ras GTPase-activating protein-binding protein 2 OS=Homo sapiens GN=G3BP2 PE=1 SV=2
281	838	Q96L93|KI16B_HUMAN	30.35	1	1	9.75E+03	1	1	1		152011	Kinesin-like protein KIF16B OS=Homo sapiens GN=KIF16B PE=1 SV=2
477	22629	Q13129|RLF_HUMAN	25.48	0	0	9.39E+03	1	1	1		217952	Zinc finger protein Rlf OS=Homo sapiens GN=RLF PE=1 SV=2
207	437	P62854|RS26_HUMAN	98.91	26	26	9.23E+03	2	2	5		13015	40S ribosomal protein S26 OS=Homo sapiens GN=RPS26 PE=1 SV=3
259	472	Q8TDN6|BRX1_HUMAN	44.5	6	6	9.20E+03	2	2	3		41401	Ribosome biogenesis protein BRX1 homolog OS=Homo sapiens GN=BRIX1 PE=1 SV=2
297	442	Q9Y512|SAM50_HUMAN	41.17	5	5	9.02E+03	2	2	2		51976	Sorting and assembly machinery component 50 homolog OS=Homo sapiens GN=SAMM50 PE=1 SV=3
206	241	Q6PKG0|LARP1_HUMAN	67.64	4	4	9.01E+03	3	3	4		123510	La-related protein 1 OS=Homo sapiens GN=LARP1 PE=1 SV=2
208	226	P11388|TOP2A_HUMAN	95.36	4	4	8.98E+03	5	3	5		174384	DNA topoisomerase 2-alpha OS=Homo sapiens GN=TOP2A PE=1 SV=3
180	275	P49916|DNLI3_HUMAN	88.7	4	4	8.98E+03	4	4	5		112907	DNA ligase 3 OS=Homo sapiens GN=LIG3 PE=1 SV=2
133	242	P31943|HNRH1_HUMAN	142.26	14	14	8.84E+03	6	4	10	Acetylation (Protein N-term)	49229	Heterogeneous nuclear ribonucleoprotein H OS=Homo sapiens GN=HNRNPH1 PE=1 SV=4
120	851	A0A0B4J1U7|HV601_HUMAN	21.47	6	6	8.81E+03	1	1	1		13481	Immunoglobulin heavy variable 6-1 OS=Homo sapiens GN=IGHV6-1 PE=3 SV=1
120	853	Q96M19|CL067_HUMAN	21.47	4	4	8.81E+03	1	1	1		18185	Putative transmembrane protein encoded by LINC00477 OS=Homo sapiens GN=LINC00477 PE=5 SV=1
142	202	Q9H0A0|NAT10_HUMAN	138.5	9	9	8.75E+03	6	6	8		115730	RNA cytidine acetyltransferase OS=Homo sapiens GN=NAT10 PE=1 SV=2
220	431	P16401|H15_HUMAN	70.92	12	12	8.68E+03	2	2	4	Acetylation (Protein N-term)	22580	Histone H1.5 OS=Homo sapiens GN=HIST1H1B PE=1 SV=3
367	6244	P10911|MCF2_HUMAN	20.93	1	1	8.59E+03	1	1	1		107673	Proto-oncogene DBL OS=Homo sapiens GN=MCF2 PE=1 SV=3
145	206	P40939|ECHA_HUMAN	99.49	10	10	8.54E+03	5	5	9		83000	Trifunctional enzyme subunit alpha mitochondrial OS=Homo sapiens GN=HADHA PE=1 SV=2
155	42	P11021|GRP78_HUMAN	131.44	9	9	8.52E+03	5	4	8		72333	78 kDa glucose-regulated protein OS=Homo sapiens GN=HSPA5 PE=1 SV=2
226	298	Q12905|ILF2_HUMAN	96.57	12	12	8.15E+03	3	3	4		43062	Interleukin enhancer-binding factor 2 OS=Homo sapiens GN=ILF2 PE=1 SV=2
231	526	P62753|RS6_HUMAN	106.94	12	12	8.04E+03	2	2	4		28681	40S ribosomal protein S6 OS=Homo sapiens GN=RPS6 PE=1 SV=1
154	174	Q9H6R4|NOL6_HUMAN	94.47	5	5	7.91E+03	4	4	4		127593	Nucleolar protein 6 OS=Homo sapiens GN=NOL6 PE=1 SV=2
210	492	Q14444|CAPR1_HUMAN	89.05	3	3	7.88E+03	2	2	5		78366	Caprin-1 OS=Homo sapiens GN=CAPRIN1 PE=1 SV=2
139	148	Q92841|DDX17_HUMAN	153.94	10	10	7.86E+03	6	4	8		80273	Probable ATP-dependent RNA helicase DDX17 OS=Homo sapiens GN=DDX17 PE=1 SV=2
408	22659	Q9BUK6|MSTO1_HUMAN	20.04	3	3	7.66E+03	1	1	1		61835	Protein misato homolog 1 OS=Homo sapiens GN=MSTO1 PE=1 SV=1
224	237	Q9UPQ0|LIMC1_HUMAN	114.66	5	5	7.64E+03	4	4	4		121867	LIM and calponin homology domains-containing protein 1 OS=Homo sapiens GN=LIMCH1 PE=1 SV=4
258	440	Q07955|SRSF1_HUMAN	63.17	10	10	7.56E+03	2	2	3		27745	Serine/arginine-rich splicing factor 1 OS=Homo sapiens GN=SRSF1 PE=1 SV=2
312	485	Q9NTJ3|SMC4_HUMAN	49.35	2	2	7.56E+03	2	2	2		147182	Structural maintenance of chromosomes protein 4 OS=Homo sapiens GN=SMC4 PE=1 SV=2
394	22611	P62888|RL30_HUMAN	41.13	10	10	7.55E+03	1	1	1		12784	60S ribosomal protein L30 OS=Homo sapiens GN=RPL30 PE=1 SV=2
485	9208	Q8WVM8|SCFD1_HUMAN	22.19	2	2	7.44E+03	1	1	1	Acetylation (Protein N-term)	72380	Sec1 family domain-containing protein 1 OS=Homo sapiens GN=SCFD1 PE=1 SV=4
276	16470	Q96L21|RL10L_HUMAN	52.64	5	5	7.36E+03	1	1	3		24519	60S ribosomal protein L10-like OS=Homo sapiens GN=RPL10L PE=1 SV=3
276	519	P27635|RL10_HUMAN	52.64	5	5	7.36E+03	1	1	3		24604	60S ribosomal protein L10 OS=Homo sapiens GN=RPL10 PE=1 SV=4
310	423	P84095|RHOG_HUMAN	68.07	20	20	7.34E+03	2	2	2		21308	Rho-related GTP-binding protein RhoG OS=Homo sapiens GN=RHOG PE=1 SV=1
275	770	P62266|RS23_HUMAN	63.6	8	8	7.34E+03	1	1	3		15808	40S ribosomal protein S23 OS=Homo sapiens GN=RPS23 PE=1 SV=3
395	780	P06312|KV401_HUMAN	39.09	7	7	7.05E+03	1	1	1		13380	Immunoglobulin kappa variable 4-1 OS=Homo sapiens GN=IGKV4-1 PE=1 SV=1
296	532	P22087|FBRL_HUMAN	59.89	10	10	6.95E+03	2	2	2		33784	rRNA 2'-O-methyltransferase fibrillarin OS=Homo sapiens GN=FBL PE=1 SV=2
205	325	O60264|SMCA5_HUMAN	70.38	3	3	6.93E+03	3	3	5		121905	SWI/SNF-related matrix-associated actin-dependent regulator of chromatin subfamily A member 5 OS=Homo sapiens GN=SMARCA5 PE=1 SV=1
103	245	O60506|HNRPQ_HUMAN	127.67	9	9	6.83E+03	5	2	13		69603	Heterogeneous nuclear ribonucleoprotein Q OS=Homo sapiens GN=SYNCRIP PE=1 SV=2
204	435	P18621|RL17_HUMAN	102.44	20	20	6.54E+03	3	3	5		21397	60S ribosomal protein L17 OS=Homo sapiens GN=RPL17 PE=1 SV=3
260	512	P14866|HNRPL_HUMAN	86.17	6	6	6.53E+03	2	2	3		64133	Heterogeneous nuclear ribonucleoprotein L OS=Homo sapiens GN=HNRNPL PE=1 SV=2
183	259	Q96C19|EFHD2_HUMAN	87.62	22	22	6.46E+03	5	5	6		26697	EF-hand domain-containing protein D2 OS=Homo sapiens GN=EFHD2 PE=1 SV=1
7	57	P68032|ACTC_HUMAN	235.99	53	53	6.45E+03	21	1	139	Oxidation (M); Pyro-glu from E; Acetylation (Protein N-term)	42019	Actin alpha cardiac muscle 1 OS=Homo sapiens GN=ACTC1 PE=1 SV=1
272	490	Q15393|SF3B3_HUMAN	61.15	2	2	6.40E+03	2	2	3		135577	Splicing factor 3B subunit 3 OS=Homo sapiens GN=SF3B3 PE=1 SV=4
216	329	Q5M775|CYTSB_HUMAN	64.8	3	3	6.37E+03	2	2	4		118585	Cytospin-B OS=Homo sapiens GN=SPECC1 PE=1 SV=1
230	468	P38159|RBMX_HUMAN	55.45	5	5	6.31E+03	2	2	4		42332	RNA-binding motif protein X chromosome OS=Homo sapiens GN=RBMX PE=1 SV=3
262	572	Q02543|RL18A_HUMAN	30.38	4	4	6.27E+03	1	1	3		20762	60S ribosomal protein L18a OS=Homo sapiens GN=RPL18A PE=1 SV=2
218	247	P08195|4F2_HUMAN	103.89	4	4	6.19E+03	2	2	3		67994	4F2 cell-surface antigen heavy chain OS=Homo sapiens GN=SLC3A2 PE=1 SV=3
199	304	Q13813|SPTN1_HUMAN	87.74	2	2	6.04E+03	3	3	5		284538	Spectrin alpha chain non-erythrocytic 1 OS=Homo sapiens GN=SPTAN1 PE=1 SV=3
234	185	Q05682|CALD1_HUMAN	85.43	8	8	6.00E+03	4	4	4		93231	Caldesmon OS=Homo sapiens GN=CALD1 PE=1 SV=3
195	527	P84103|SRSF3_HUMAN	90.2	14	14	5.91E+03	2	1	5		19330	Serine/arginine-rich splicing factor 3 OS=Homo sapiens GN=SRSF3 PE=1 SV=1
225	412	Q92900|RENT1_HUMAN	89.45	3	3	5.81E+03	3	3	3		124345	Regulator of nonsense transcripts 1 OS=Homo sapiens GN=UPF1 PE=1 SV=2
19	175	Q562R1|ACTBL_HUMAN	164.74	22	22	5.73E+03	8	1	70	Oxidation (M)	42003	Beta-actin-like protein 2 OS=Homo sapiens GN=ACTBL2 PE=1 SV=2
228	310	P41252|SYIC_HUMAN	54.62	3	3	5.67E+03	4	4	4		144498	Isoleucine--tRNA ligase cytoplasmic OS=Homo sapiens GN=IARS PE=1 SV=2
119	393	Q71UI9|H2AV_HUMAN	84.71	23	23	5.59E+03	3	1	12		13509	Histone H2A.V OS=Homo sapiens GN=H2AFV PE=1 SV=3
119	394	P0C0S5|H2AZ_HUMAN	84.71	23	23	5.59E+03	3	1	12		13553	Histone H2A.Z OS=Homo sapiens GN=H2AFZ PE=1 SV=2
286	248	Q00325|MPCP_HUMAN	65.56	4	4	5.44E+03	1	1	2		40095	Phosphate carrier protein mitochondrial OS=Homo sapiens GN=SLC25A3 PE=1 SV=2
305	999	P07477|TRY1_HUMAN	23.08	4	4	5.37E+03	1	1	1	Deamidation (NQ)	26558	Trypsin-1 OS=Homo sapiens GN=PRSS1 PE=1 SV=1
257	328	P04792|HSPB1_HUMAN	78.76	13	13	5.29E+03	2	2	3		22783	Heat shock protein beta-1 OS=Homo sapiens GN=HSPB1 PE=1 SV=2
162	246	P02786|TFR1_HUMAN	102.7	6	6	5.18E+03	4	4	7		84871	Transferrin receptor protein 1 OS=Homo sapiens GN=TFRC PE=1 SV=2
181	300	O15479|MAGB2_HUMAN	115.9	13	13	5.16E+03	4	4	6		35277	Melanoma-associated antigen B2 OS=Homo sapiens GN=MAGEB2 PE=1 SV=3
269	299	P61160|ARP2_HUMAN	71.51	7	7	5.15E+03	2	2	2		44761	Actin-related protein 2 OS=Homo sapiens GN=ACTR2 PE=1 SV=1
366	22636	Q16531|DDB1_HUMAN	21.07	2	2	5.13E+03	1	1	1		126968	DNA damage-binding protein 1 OS=Homo sapiens GN=DDB1 PE=1 SV=1
182	378	Q06787|FMR1_HUMAN	106.63	7	7	5.11E+03	4	3	6		71175	Synaptic functional regulator FMR1 OS=Homo sapiens GN=FMR1 PE=1 SV=1
318	348	P62826|RAN_HUMAN	33.38	5	5	5.07E+03	1	1	2		24423	GTP-binding nuclear protein Ran OS=Homo sapiens GN=RAN PE=1 SV=3
266	413	P17480|UBF1_HUMAN	70.68	5	5	5.05E+03	3	3	3		89406	Nucleolar transcription factor 1 OS=Homo sapiens GN=UBTF PE=1 SV=1
314	16516	Q9UG63|ABCF2_HUMAN	38.14	4	4	5.04E+03	2	2	2		71290	ATP-binding cassette sub-family F member 2 OS=Homo sapiens GN=ABCF2 PE=1 SV=2
254	379	P83111|LACTB_HUMAN	80.6	8	8	4.87E+03	3	3	3		60694	Serine beta-lactamase-like protein LACTB mitochondrial OS=Homo sapiens GN=LACTB PE=1 SV=2
250	478	O94973|AP2A2_HUMAN	65.95	3	3	4.76E+03	2	2	3		103960	AP-2 complex subunit alpha-2 OS=Homo sapiens GN=AP2A2 PE=1 SV=2
250	480	O95782|AP2A1_HUMAN	65.95	3	3	4.76E+03	2	2	3		107546	AP-2 complex subunit alpha-1 OS=Homo sapiens GN=AP2A1 PE=1 SV=3
362	470	P28290|SSFA2_HUMAN	28.94	1	1	4.76E+03	1	1	1		138386	Sperm-specific antigen 2 OS=Homo sapiens GN=SSFA2 PE=1 SV=3
237	422	Q9HCE1|MOV10_HUMAN	54.82	3	3	4.73E+03	3	3	4		113671	Putative helicase MOV-10 OS=Homo sapiens GN=MOV10 PE=1 SV=2
251	411	P78371|TCPB_HUMAN	59.52	6	6	4.72E+03	2	2	3	Acetylation (Protein N-term)	57488	T-complex protein 1 subunit beta OS=Homo sapiens GN=CCT2 PE=1 SV=4
114	188	Q5T9A4|ATD3B_HUMAN	117.89	9	9	4.63E+03	7	2	11		72573	ATPase family AAA domain-containing protein 3B OS=Homo sapiens GN=ATAD3B PE=1 SV=1
304	786	A0A0B4J1V0|HV315_HUMAN	28.02	9	9	4.61E+03	1	1	2	Deamidation (NQ)	12926	Immunoglobulin heavy variable 3-15 OS=Homo sapiens GN=IGHV3-15 PE=3 SV=1
232	537	P62851|RS25_HUMAN	44.31	15	15	4.60E+03	2	2	4		13742	40S ribosomal protein S25 OS=Homo sapiens GN=RPS25 PE=1 SV=1
90	115	P12236|ADT3_HUMAN	151.71	25	25	4.58E+03	8	2	17		32866	ADP/ATP translocase 3 OS=Homo sapiens GN=SLC25A6 PE=1 SV=4
66	280	Q93077|H2A1C_HUMAN	142.85	35	35	4.58E+03	5	1	24		14105	Histone H2A type 1-C OS=Homo sapiens GN=HIST1H2AC PE=1 SV=3
66	282	P04908|H2A1B_HUMAN	142.85	35	35	4.58E+03	5	1	24		14135	Histone H2A type 1-B/E OS=Homo sapiens GN=HIST1H2AB PE=1 SV=2
66	281	Q7L7L0|H2A3_HUMAN	142.85	35	35	4.58E+03	5	1	24		14121	Histone H2A type 3 OS=Homo sapiens GN=HIST3H2A PE=1 SV=3
290	459	Q99848|EBP2_HUMAN	76.43	9	9	4.58E+03	2	2	2		34852	Probable rRNA-processing protein EBP2 OS=Homo sapiens GN=EBNA1BP2 PE=1 SV=2
227	401	O75533|SF3B1_HUMAN	98.76	3	3	4.43E+03	3	3	4		145830	Splicing factor 3B subunit 1 OS=Homo sapiens GN=SF3B1 PE=1 SV=3
241	163	P13639|EF2_HUMAN	57.63	3	3	4.30E+03	2	2	4		95338	Elongation factor 2 OS=Homo sapiens GN=EEF2 PE=1 SV=4
484	1638	Q9C0A1|ZFHX2_HUMAN	22.22	1	1	4.18E+03	1	1	1		274173	Zinc finger homeobox protein 2 OS=Homo sapiens GN=ZFHX2 PE=2 SV=3
223	255	P50991|TCPD_HUMAN	73.97	7	7	4.14E+03	3	3	4		57924	T-complex protein 1 subunit delta OS=Homo sapiens GN=CCT4 PE=1 SV=4
125	224	O43390|HNRPR_HUMAN	133.51	10	10	4.12E+03	6	3	11		70943	Heterogeneous nuclear ribonucleoprotein R OS=Homo sapiens GN=HNRNPR PE=1 SV=1
311	22606	P08708|RS17_HUMAN	59.37	24	24	4.09E+03	2	2	2		15550	40S ribosomal protein S17 OS=Homo sapiens GN=RPS17 PE=1 SV=2
287	514	Q96HS1|PGAM5_HUMAN	45.72	3	3	4.09E+03	1	1	2		32004	Serine/threonine-protein phosphatase PGAM5 mitochondrial OS=Homo sapiens GN=PGAM5 PE=1 SV=2
308	22605	P05387|RLA2_HUMAN	82.94	45	45	4.02E+03	2	2	2		11665	60S acidic ribosomal protein P2 OS=Homo sapiens GN=RPLP2 PE=1 SV=1
249	250	Q5JTH9|RRP12_HUMAN	91.63	2	2	3.99E+03	2	2	2		143702	RRP12-like protein OS=Homo sapiens GN=RRP12 PE=1 SV=2
203	355	P49790|NU153_HUMAN	100.99	5	5	3.98E+03	5	5	5		153938	Nuclear pore complex protein Nup153 OS=Homo sapiens GN=NUP153 PE=1 SV=2
289	292	Q06830|PRDX1_HUMAN	49.34	6	6	3.97E+03	1	1	2		22110	Peroxiredoxin-1 OS=Homo sapiens GN=PRDX1 PE=1 SV=1
289	700	P32119|PRDX2_HUMAN	49.34	6	6	3.97E+03	1	1	2		21892	Peroxiredoxin-2 OS=Homo sapiens GN=PRDX2 PE=1 SV=5
238	382	Q15758|AAAT_HUMAN	60.7	8	8	3.95E+03	3	3	3		56598	Neutral amino acid transporter B(0) OS=Homo sapiens GN=SLC1A5 PE=1 SV=2
213	303	P62269|RS18_HUMAN	60.07	18	18	3.92E+03	3	3	5		17719	40S ribosomal protein S18 OS=Homo sapiens GN=RPS18 PE=1 SV=3
309	106	P31327|CPSM_HUMAN	60.43	2	2	3.83E+03	2	2	2		164939	Carbamoyl-phosphate synthase [ammonia] mitochondrial OS=Homo sapiens GN=CPS1 PE=1 SV=2
236	404	Q14690|RRP5_HUMAN	57.91	2	2	3.77E+03	3	3	4		208699	Protein RRP5 homolog OS=Homo sapiens GN=PDCD11 PE=1 SV=3
248	383	P06310|KV230_HUMAN	84.3	22	22	3.76E+03	3	1	3		13185	Immunoglobulin kappa variable 2-30 OS=Homo sapiens GN=IGKV2-30 PE=3 SV=2
248	384	A0A075B6S6|KVD30_HUMAN	84.3	22	22	3.76E+03	3	1	3		13215	Immunoglobulin kappa variable 2D-30 OS=Homo sapiens GN=IGKV2D-30 PE=3 SV=1
248	385	A0A075B6P5|KV228_HUMAN	84.3	22	22	3.76E+03	3	1	3		12957	Immunoglobulin kappa variable 2-28 OS=Homo sapiens GN=IGKV2-28 PE=3 SV=1
248	387	A0A075B6S2|KVD29_HUMAN	84.3	22	22	3.76E+03	3	1	3		13143	Immunoglobulin kappa variable 2D-29 OS=Homo sapiens GN=IGKV2D-29 PE=3 SV=1
248	388	A2NJV5|KV229_HUMAN	84.3	22	22	3.76E+03	3	1	3		13085	Immunoglobulin kappa variable 2-29 OS=Homo sapiens GN=IGKV2-29 PE=3 SV=2
248	386	P01615|KVD28_HUMAN	84.3	22	22	3.76E+03	3	1	3		12957	Immunoglobulin kappa variable 2D-28 OS=Homo sapiens GN=IGKV2D-28 PE=1 SV=2
248	389	P01614|KVD40_HUMAN	84.3	21	21	3.76E+03	3	1	3		13310	Immunoglobulin kappa variable 2D-40 OS=Homo sapiens GN=IGKV2D-40 PE=1 SV=2
248	390	A0A087WW87|KV240_HUMAN	84.3	21	21	3.76E+03	3	1	3		13310	Immunoglobulin kappa variable 2-40 OS=Homo sapiens GN=IGKV2-40 PE=3 SV=2
444	615	P31689|DNJA1_HUMAN	55.07	3	3	3.73E+03	1	1	1		44868	DnaJ homolog subfamily A member 1 OS=Homo sapiens GN=DNAJA1 PE=1 SV=2
448	501	O60762|DPM1_HUMAN	52.88	4	4	3.63E+03	1	1	1		29634	Dolichol-phosphate mannosyltransferase subunit 1 OS=Homo sapiens GN=DPM1 PE=1 SV=1
235	332	Q9Y2X3|NOP58_HUMAN	115.59	9	9	3.57E+03	3	3	4		59578	Nucleolar protein 58 OS=Homo sapiens GN=NOP58 PE=1 SV=1
454	467	O95816|BAG2_HUMAN	44.17	5	5	3.55E+03	1	1	1		23772	BAG family molecular chaperone regulator 2 OS=Homo sapiens GN=BAG2 PE=1 SV=1
6	59	P68133|ACTS_HUMAN	234.66	53	53	3.50E+03	21	1	139	Deamidation (NQ); Oxidation (M); Pyro-glu from E; Acetylation (Protein N-term)	42051	Actin alpha skeletal muscle OS=Homo sapiens GN=ACTA1 PE=1 SV=1
315	781	Q15365|PCBP1_HUMAN	53.58	4	4	3.35E+03	1	1	2		37498	Poly(rC)-binding protein 1 OS=Homo sapiens GN=PCBP1 PE=1 SV=2
270	530	O15145|ARPC3_HUMAN	62.74	13	13	3.32E+03	2	2	3		20547	Actin-related protein 2/3 complex subunit 3 OS=Homo sapiens GN=ARPC3 PE=1 SV=3
256	420	Q8IZL8|PELP1_HUMAN	90.85	5	5	3.29E+03	3	3	3		119700	Proline- glutamic acid- and leucine-rich protein 1 OS=Homo sapiens GN=PELP1 PE=1 SV=2
316	715	P62263|RS14_HUMAN	57.55	9	9	3.28E+03	1	1	1		16273	40S ribosomal protein S14 OS=Homo sapiens GN=RPS14 PE=1 SV=3
441	766	P47914|RL29_HUMAN	68.31	9	9	3.26E+03	1	1	1		17752	60S ribosomal protein L29 OS=Homo sapiens GN=RPL29 PE=1 SV=2
460	611	P60866|RS20_HUMAN	35.36	9	9	3.25E+03	1	1	1		13373	40S ribosomal protein S20 OS=Homo sapiens GN=RPS20 PE=1 SV=1
219	418	O00425|IF2B3_HUMAN	91.5	5	5	3.15E+03	2	1	4		63705	Insulin-like growth factor 2 mRNA-binding protein 3 OS=Homo sapiens GN=IGF2BP3 PE=1 SV=2
219	462	Q9Y6M1|IF2B2_HUMAN	91.5	5	5	3.15E+03	2	1	4		66121	Insulin-like growth factor 2 mRNA-binding protein 2 OS=Homo sapiens GN=IGF2BP2 PE=1 SV=2
319	17358	Q92522|H1X_HUMAN	29.47	6	6	3.13E+03	1	1	1		22487	Histone H1x OS=Homo sapiens GN=H1FX PE=1 SV=1
405	747	Q5T5Y3|CAMP1_HUMAN	21.95	1	1	3.12E+03	1	1	1	Deamidation (NQ)	177971	Calmodulin-regulated spectrin-associated protein 1 OS=Homo sapiens GN=CAMSAP1 PE=1 SV=2
229	419	Q9NZI8|IF2B1_HUMAN	73.55	5	5	3.09E+03	2	1	4		63481	Insulin-like growth factor 2 mRNA-binding protein 1 OS=Homo sapiens GN=IGF2BP1 PE=1 SV=2
467	22613	P62879|GBB2_HUMAN	31.8	3	3	3.09E+03	1	1	1		37331	Guanine nucleotide-binding protein G(I)/G(S)/G(T) subunit beta-2 OS=Homo sapiens GN=GNB2 PE=1 SV=3
467	22614	P62873|GBB1_HUMAN	31.8	3	3	3.09E+03	1	1	1		37377	Guanine nucleotide-binding protein G(I)/G(S)/G(T) subunit beta-1 OS=Homo sapiens GN=GNB1 PE=1 SV=3
467	22615	Q9HAV0|GBB4_HUMAN	31.8	3	3	3.09E+03	1	1	1		37567	Guanine nucleotide-binding protein subunit beta-4 OS=Homo sapiens GN=GNB4 PE=1 SV=3
307	481	P06748|NPM_HUMAN	89.91	12	12	3.06E+03	2	2	2		32575	Nucleophosmin OS=Homo sapiens GN=NPM1 PE=1 SV=2
294	479	Q96PK6|RBM14_HUMAN	46.66	6	6	2.97E+03	2	2	2		69492	RNA-binding protein 14 OS=Homo sapiens GN=RBM14 PE=1 SV=2
301	716	P63173|RL38_HUMAN	38.69	19	19	2.95E+03	1	1	2		8218	60S ribosomal protein L38 OS=Homo sapiens GN=RPL38 PE=1 SV=2
360	443	P13637|AT1A3_HUMAN	56.86	2	2	2.91E+03	1	1	1		111748	Sodium/potassium-transporting ATPase subunit alpha-3 OS=Homo sapiens GN=ATP1A3 PE=1 SV=3
360	260	P05023|AT1A1_HUMAN	56.86	2	2	2.91E+03	1	1	1		112896	Sodium/potassium-transporting ATPase subunit alpha-1 OS=Homo sapiens GN=ATP1A1 PE=1 SV=1
360	444	P50993|AT1A2_HUMAN	56.86	2	2	2.91E+03	1	1	1		112265	Sodium/potassium-transporting ATPase subunit alpha-2 OS=Homo sapiens GN=ATP1A2 PE=1 SV=1
280	621	Q02241|KIF23_HUMAN	42.16	1	1	2.82E+03	1	1	2		110059	Kinesin-like protein KIF23 OS=Homo sapiens GN=KIF23 PE=1 SV=3
407	1003	Q5VWQ8|DAB2P_HUMAN	20.78	1	1	2.78E+03	1	1	1	Oxidation (M)	131625	Disabled homolog 2-interacting protein OS=Homo sapiens GN=DAB2IP PE=1 SV=2
445	774	A0A0B4J1V6|HV373_HUMAN	53.83	13	13	2.76E+03	1	1	1		12858	Immunoglobulin heavy variable 3-73 OS=Homo sapiens GN=IGHV3-73 PE=3 SV=1
197	517	P04004|VTNC_HUMAN	86.32	4	4	2.72E+03	2	1	6		54306	Vitronectin OS=Homo sapiens GN=VTN PE=1 SV=1
293	372	Q8IY17|PLPL6_HUMAN	65.16	2	2	2.70E+03	2	2	2		149994	Neuropathy target esterase OS=Homo sapiens GN=PNPLA6 PE=1 SV=2
295	523	O60832|DKC1_HUMAN	54.95	4	4	2.66E+03	2	2	2		57674	H/ACA ribonucleoprotein complex subunit 4 OS=Homo sapiens GN=DKC1 PE=1 SV=3
389	625	Q9NX63|MIC19_HUMAN	71.43	7	7	2.65E+03	1	1	1		26152	MICOS complex subunit MIC19 OS=Homo sapiens GN=CHCHD3 PE=1 SV=1
240	410	Q02978|M2OM_HUMAN	61.36	8	8	2.64E+03	2	2	3	Acetylation (Protein N-term)	34062	Mitochondrial 2-oxoglutarate/malate carrier protein OS=Homo sapiens GN=SLC25A11 PE=1 SV=3
291	453	P36542|ATPG_HUMAN	77.1	9	9	2.53E+03	2	2	2		32996	ATP synthase subunit gamma mitochondrial OS=Homo sapiens GN=ATP5C1 PE=1 SV=1
496	22657	P35268|RL22_HUMAN	20.18	10	10	2.49E+03	1	1	1		14787	60S ribosomal protein L22 OS=Homo sapiens GN=RPL22 PE=1 SV=2
453	697	Q6P2E9|EDC4_HUMAN	46.03	1	1	2.37E+03	1	1	1		151661	Enhancer of mRNA-decapping protein 4 OS=Homo sapiens GN=EDC4 PE=1 SV=1
480	450	P36873|PP1G_HUMAN	24.24	3	3	2.36E+03	1	1	1		36984	Serine/threonine-protein phosphatase PP1-gamma catalytic subunit OS=Homo sapiens GN=PPP1CC PE=1 SV=1
480	533	P62136|PP1A_HUMAN	24.24	3	3	2.36E+03	1	1	1		37512	Serine/threonine-protein phosphatase PP1-alpha catalytic subunit OS=Homo sapiens GN=PPP1CA PE=1 SV=1
449	22610	Q15717|ELAV1_HUMAN	50.19	4	4	2.30E+03	1	1	1		36092	ELAV-like protein 1 OS=Homo sapiens GN=ELAVL1 PE=1 SV=2
450	773	Q8NFJ5|RAI3_HUMAN	48.51	4	4	2.28E+03	1	1	1		40251	Retinoic acid-induced protein 3 OS=Homo sapiens GN=GPRC5A PE=1 SV=2
158	342	P52597|HNRPF_HUMAN	131.27	11	11	2.27E+03	3	1	8		45672	Heterogeneous nuclear ribonucleoprotein F OS=Homo sapiens GN=HNRNPF PE=1 SV=3
271	407	O43175|SERA_HUMAN	57.94	6	6	2.27E+03	2	2	3		56651	D-3-phosphoglycerate dehydrogenase OS=Homo sapiens GN=PHGDH PE=1 SV=4
466	487	Q08554|DSC1_HUMAN	32.64	2	2	2.26E+03	1	1	1		99987	Desmocollin-1 OS=Homo sapiens GN=DSC1 PE=1 SV=2
458	509	Q27J81|INF2_HUMAN	36.76	1	1	2.13E+03	1	1	1		135624	Inverted formin-2 OS=Homo sapiens GN=INF2 PE=1 SV=2
239	93	P14923|PLAK_HUMAN	93.39	4	4	2.11E+03	2	2	3	Acetylation (Protein N-term)	81745	Junction plakoglobin OS=Homo sapiens GN=JUP PE=1 SV=3
113	75	P07900|HS90A_HUMAN	153.65	12	12	2.10E+03	7	1	10		84660	Heat shock protein HSP 90-alpha OS=Homo sapiens GN=HSP90AA1 PE=1 SV=5
299	504	Q99460|PSMD1_HUMAN	39.19	1	1	2.09E+03	1	1	1		105836	26S proteasome non-ATPase regulatory subunit 1 OS=Homo sapiens GN=PSMD1 PE=1 SV=2
390	22609	P62995|TRA2B_HUMAN	42.34	5	5	2.08E+03	1	1	1		33666	Transformer-2 protein homolog beta OS=Homo sapiens GN=TRA2B PE=1 SV=1
469	22617	Q86TI4|WDR86_HUMAN	30.33	4	4	2.04E+03	1	1	1		40731	WD repeat-containing protein 86 OS=Homo sapiens GN=WDR86 PE=2 SV=3
157	195	Q9UJS0|CMC2_HUMAN	105.72	9	9	2.01E+03	5	2	6		74176	Calcium-binding mitochondrial carrier protein Aralar2 OS=Homo sapiens GN=SLC25A13 PE=1 SV=2
302	711	P57088|TMM33_HUMAN	36.27	5	5	1.99E+03	1	1	2		27978	Transmembrane protein 33 OS=Homo sapiens GN=TMEM33 PE=1 SV=2
30	28	P02538|K2C6A_HUMAN	225.69	35	35	1.98E+03	20	1	52	Deamidation (NQ); Pyro-glu from Q	60045	Keratin type II cytoskeletal 6A OS=Homo sapiens GN=KRT6A PE=1 SV=3
292	541	P04899|GNAI2_HUMAN	82.48	8	8	1.92E+03	2	2	2		40451	Guanine nucleotide-binding protein G(i) subunit alpha-2 OS=Homo sapiens GN=GNAI2 PE=1 SV=3
446	671	P07305|H10_HUMAN	52.32	7	7	1.92E+03	1	1	1		20863	Histone H1.0 OS=Homo sapiens GN=H1F0 PE=1 SV=3
402	585	Q14643|ITPR1_HUMAN	23.85	0	0	1.77E+03	1	1	1		313928	Inositol 1 4 5-trisphosphate receptor type 1 OS=Homo sapiens GN=ITPR1 PE=1 SV=3
215	322	Q02880|TOP2B_HUMAN	77.77	3	3	1.76E+03	4	2	4		183266	DNA topoisomerase 2-beta OS=Homo sapiens GN=TOP2B PE=1 SV=3
403	1125	P55265|DSRAD_HUMAN	22.28	1	1	1.68E+03	1	1	1		136066	Double-stranded RNA-specific adenosine deaminase OS=Homo sapiens GN=ADAR PE=1 SV=4
388	603	P11586|C1TC_HUMAN	57.45	2	2	1.64E+03	1	1	1		101559	C-1-tetrahydrofolate synthase cytoplasmic OS=Homo sapiens GN=MTHFD1 PE=1 SV=3
392	650	Q9H2U1|DHX36_HUMAN	40.74	1	1	1.61E+03	1	1	1		114760	ATP-dependent RNA helicase DHX36 OS=Homo sapiens GN=DHX36 PE=1 SV=2
233	301	O75746|CMC1_HUMAN	89.18	6	6	1.60E+03	4	1	4		74762	Calcium-binding mitochondrial carrier protein Aralar1 OS=Homo sapiens GN=SLC25A12 PE=1 SV=2
465	815	Q14498|RBM39_HUMAN	33.24	2	2	1.54E+03	1	1	1		59380	RNA-binding protein 39 OS=Homo sapiens GN=RBM39 PE=1 SV=2
399	234	P07951|TPM2_HUMAN	24.96	5	5	1.52E+03	1	1	1		32851	Tropomyosin beta chain OS=Homo sapiens GN=TPM2 PE=1 SV=1
303	591	Q5D862|FILA2_HUMAN	31.61	0	0	1.51E+03	1	1	2		248072	Filaggrin-2 OS=Homo sapiens GN=FLG2 PE=1 SV=1
463	921	Q8IY81|SPB1_HUMAN	33.69	2	2	1.50E+03	1	1	1		96558	pre-rRNA processing protein FTSJ3 OS=Homo sapiens GN=FTSJ3 PE=1 SV=2
459	647	Q15397|PUM3_HUMAN	36.17	2	2	1.49E+03	1	1	1		73584	Pumilio homolog 3 OS=Homo sapiens GN=PUM3 PE=1 SV=3
247	295	P62917|RL8_HUMAN	53.04	11	11	1.48E+03	2	2	2		28025	60S ribosomal protein L8 OS=Homo sapiens GN=RPL8 PE=1 SV=2
461	1412	Q9P2J5|SYLC_HUMAN	34.75	1	1	1.48E+03	1	1	1		134466	Leucine--tRNA ligase cytoplasmic OS=Homo sapiens GN=LARS PE=1 SV=2
344	703	Q86UP2|KTN1_HUMAN	30.67	1	1	1.48E+03	1	1	1		156275	Kinectin OS=Homo sapiens GN=KTN1 PE=1 SV=1
214	433	O75369|FLNB_HUMAN	66.36	1	1	1.43E+03	3	1	4		278162	Filamin-B OS=Homo sapiens GN=FLNB PE=1 SV=2
470	608	P37108|SRP14_HUMAN	29.87	10	10	1.42E+03	1	1	1		14570	Signal recognition particle 14 kDa protein OS=Homo sapiens GN=SRP14 PE=1 SV=2
492	639	Q9UNX4|WDR3_HUMAN	21	1	1	1.38E+03	1	1	1		106099	WD repeat-containing protein 3 OS=Homo sapiens GN=WDR3 PE=1 SV=1
285	173	Q0ZGT2|NEXN_HUMAN	44.48	4	4	1.32E+03	1	1	1		80658	Nexilin OS=Homo sapiens GN=NEXN PE=1 SV=1
489	645	O15143|ARC1B_HUMAN	21.49	3	3	1.32E+03	1	1	1		40950	Actin-related protein 2/3 complex subunit 1B OS=Homo sapiens GN=ARPC1B PE=1 SV=3
361	429	P27708|PYR1_HUMAN	29.99	0	0	1.30E+03	1	1	1		242981	CAD protein OS=Homo sapiens GN=CAD PE=1 SV=3
468	22616	Q8N556|AFAP1_HUMAN	30.98	1	1	1.29E+03	1	1	1		80725	Actin filament-associated protein 1 OS=Homo sapiens GN=AFAP1 PE=1 SV=2
451	542	P61026|RAB10_HUMAN	48.1	6	6	1.26E+03	1	1	1		22541	Ras-related protein Rab-10 OS=Homo sapiens GN=RAB10 PE=1 SV=1
483	1927	Q9H6S0|YTDC2_HUMAN	22.83	1	1	1.25E+03	1	1	1		160248	Probable ATP-dependent RNA helicase YTHDC2 OS=Homo sapiens GN=YTHDC2 PE=1 SV=2
313	483	Q96H55|MYO19_HUMAN	45.5	3	3	1.24E+03	2	2	2		109135	Unconventional myosin-XIX OS=Homo sapiens GN=MYO19 PE=1 SV=2
476	22624	O15427|MOT4_HUMAN	25.13	2	2	1.19E+03	1	1	1		49469	Monocarboxylate transporter 4 OS=Homo sapiens GN=SLC16A3 PE=1 SV=1
188	308	Q9BQ39|DDX50_HUMAN	112.97	5	5	1.03E+03	3	1	6		82565	ATP-dependent RNA helicase DDX50 OS=Homo sapiens GN=DDX50 PE=1 SV=1
96	77	Q04695|K1C17_HUMAN	156.86	23	23	1.01E+03	8	1	13		48106	Keratin type I cytoskeletal 17 OS=Homo sapiens GN=KRT17 PE=1 SV=2
457	631	Q71RC2|LARP4_HUMAN	36.99	2	2	9.98E+02	1	1	1		80596	La-related protein 4 OS=Homo sapiens GN=LARP4 PE=1 SV=3
288	594	Q9UBF2|COPG2_HUMAN	43.92	1	1	9.50E+02	1	1	2		97622	Coatomer subunit gamma-2 OS=Homo sapiens GN=COPG2 PE=1 SV=1
288	593	Q9Y678|COPG1_HUMAN	43.92	1	1	9.50E+02	1	1	2		97718	Coatomer subunit gamma-1 OS=Homo sapiens GN=COPG1 PE=1 SV=1
464	642	P28288|ABCD3_HUMAN	33.59	2	2	9.43E+02	1	1	1		75476	ATP-binding cassette sub-family D member 3 OS=Homo sapiens GN=ABCD3 PE=1 SV=1
298	400	Q9BVP2|GNL3_HUMAN	46.55	4	4	9.29E+02	1	1	1		61993	Guanine nucleotide-binding protein-like 3 OS=Homo sapiens GN=GNL3 PE=1 SV=2
396	531	P80723|BASP1_HUMAN	38.44	11	11	9.20E+02	1	1	1		22693	Brain acid soluble protein 1 OS=Homo sapiens GN=BASP1 PE=1 SV=2
252	436	P14649|MYL6B_HUMAN	81.59	14	14	8.80E+02	2	1	3		22764	Myosin light chain 6B OS=Homo sapiens GN=MYL6B PE=1 SV=1
300	428	P35251|RFC1_HUMAN	47.94	1	1	8.09E+02	1	1	1		128254	Replication factor C subunit 1 OS=Homo sapiens GN=RFC1 PE=1 SV=4
481	745	P14678|RSMB_HUMAN	23.75	3	3	7.92E+02	1	1	1		24610	Small nuclear ribonucleoprotein-associated proteins B and B' OS=Homo sapiens GN=SNRPB PE=1 SV=2
481	746	P63162|RSMN_HUMAN	23.75	3	3	7.92E+02	1	1	1		24614	Small nuclear ribonucleoprotein-associated protein N OS=Homo sapiens GN=SNRPN PE=1 SV=1
481	658	Q92611|EDEM1_HUMAN	23.75	1	1	7.92E+02	1	1	1		73768	ER degradation-enhancing alpha-mannosidase-like protein 1 OS=Homo sapiens GN=EDEM1 PE=1 SV=1
473	756	Q8TEX9|IPO4_HUMAN	28.57	1	1	7.47E+02	1	1	1		118715	Importin-4 OS=Homo sapiens GN=IPO4 PE=1 SV=2
442	549	Q9NXF1|TEX10_HUMAN	64.7	1	1	7.37E+02	1	1	1		105674	Testis-expressed protein 10 OS=Homo sapiens GN=TEX10 PE=1 SV=2
393	750	Q8TDD1|DDX54_HUMAN	37.23	2	2	7.23E+02	1	1	1		98595	ATP-dependent RNA helicase DDX54 OS=Homo sapiens GN=DDX54 PE=1 SV=2
343	97	P15924|DESP_HUMAN	30.61	0	0	6.87E+02	1	1	1		331774	Desmoplakin OS=Homo sapiens GN=DSP PE=1 SV=3
487	609	O95373|IPO7_HUMAN	21.75	1	1	6.18E+02	1	1	1	Acetylation (Protein N-term)	119516	Importin-7 OS=Homo sapiens GN=IPO7 PE=1 SV=1
398	720	Q8NI27|THOC2_HUMAN	26.18	1	1	5.17E+02	1	1	1		182774	THO complex subunit 2 OS=Homo sapiens GN=THOC2 PE=1 SV=2
462	551	Q13200|PSMD2_HUMAN	34.25	2	2	5.11E+02	1	1	1		100200	26S proteasome non-ATPase regulatory subunit 2 OS=Homo sapiens GN=PSMD2 PE=1 SV=3
261	471	P78347|GTF2I_HUMAN	40.99	1	1	4.90E+02	1	1	1		112416	General transcription factor II-I OS=Homo sapiens GN=GTF2I PE=1 SV=2
447	637	P19525|E2AK2_HUMAN	53.18	2	2	4.86E+02	1	1	1		62094	Interferon-induced double-stranded RNA-activated protein kinase OS=Homo sapiens GN=EIF2AK2 PE=1 SV=2
471	22618	P17980|PRS6A_HUMAN	29.58	3	3	4.51E+02	1	1	1		49204	26S protease regulatory subunit 6A OS=Homo sapiens GN=PSMC3 PE=1 SV=3
495	22653	Q13596|SNX1_HUMAN	20.49	3	3	7.38E+01	1	1	1		59070	Sorting nexin-1 OS=Homo sapiens GN=SNX1 PE=1 SV=3
474	16534	P08123|CO1A2_HUMAN	26.32	1	1	5.86E+01	1	1	1		129314	Collagen alpha-2(I) chain OS=Homo sapiens GN=COL1A2 PE=1 SV=7
279	469	P53007|TXTP_HUMAN	78.14	8	8	0.00E+00	2	2	2		34013	Tricarboxylate transport protein mitochondrial OS=Homo sapiens GN=SLC25A1 PE=1 SV=2
334	601	Q8NE71|ABCF1_HUMAN	49.45	1	1	0.00E+00	1	1	1		95926	ATP-binding cassette sub-family F member 1 OS=Homo sapiens GN=ABCF1 PE=1 SV=2
391	704	Q9H0D6|XRN2_HUMAN	42.8	2	2	0.00E+00	1	1	1		108583	5'-3' exoribonuclease 2 OS=Homo sapiens GN=XRN2 PE=1 SV=1
455	687	P62913|RL11_HUMAN	40.89	5	5	0.00E+00	1	1	1		20252	60S ribosomal protein L11 OS=Homo sapiens GN=RPL11 PE=1 SV=2
317	547	Q9Y3U8|RL36_HUMAN	37.99	9	9	0.00E+00	1	1	2		12254	60S ribosomal protein L36 OS=Homo sapiens GN=RPL36 PE=1 SV=3
335	3880	P53814|SMTN_HUMAN	31.64	1	1	0.00E+00	1	1	1		99059	Smoothelin OS=Homo sapiens GN=SMTN PE=1 SV=7
472	558	P56134|ATPK_HUMAN	29.56	12	12	0.00E+00	1	1	1		10918	ATP synthase subunit f mitochondrial OS=Homo sapiens GN=ATP5J2 PE=1 SV=3
479	829	Q9Y230|RUVB2_HUMAN	24.62	3	3	0.00E+00	1	1	1		51157	RuvB-like 2 OS=Homo sapiens GN=RUVBL2 PE=1 SV=3
364	22628	Q9NZR1|TMOD2_HUMAN	23.86	3	3	0.00E+00	1	1	1		39595	Tropomodulin-2 OS=Homo sapiens GN=TMOD2 PE=1 SV=1
490	22644	Q92622|RUBIC_HUMAN	21.3	1	1	0.00E+00	1	1	1		108622	Run domain Beclin-1-interacting and cysteine-rich domain-containing protein OS=Homo sapiens GN=RUBCN PE=1 SV=4
